# Supplementary material for: Humidity sensing using Zn(1.6 − x)Na0.4CuxTiO4 spinel nanostructures
Source: Sci Rep. 2024 Jan 4;14:562. doi: 10.1038/s41598-023-50888-6 (PMC10766635; doi:10.1038/s41598-023-50888-6)
Supplement: Supplementary file 1 — Supplementary Information 1. [file 41598_2023_50888_MOESM1_ESM.xlsx]

## Sheet: Sheet1
λ, nm	Rd
2500	90.484
2498	89.3715
2496	89.9465
2494	90.826
2492	89.249
2490	89.046
2488	89.7325
2486	90.285
2484	91.229
2482	90.584
2480	90.7525
2478	91.1925
2476	90.833
2474	91.555
2472	90.114
2470	89.2115
2468	89.98
2466	90.3185
2464	90.941
2462	91.7375
2460	90.051
2458	90.128
2456	90.1425
2454	90.811
2452	91.666
2450	90.982
2448	90.8555
2446	89.561
2444	89.7785
2442	90.1945
2440	90.4935
2438	91.462
2436	91.7675
2434	91.5595
2432	91.3445
2430	91.1715
2428	91.8965
2426	92.54
2424	92.4635
2422	92.575
2420	91.301
2418	91.823
2416	92.458
2414	92.38
2412	92.1995
2410	91.3335
2408	91.293
2406	92.16
2404	92.4305
2402	92.1165
2400	91.7685
2398	91.7345
2396	92.3035
2394	92.956
2392	92.8315
2390	92.32
2388	91.9755
2386	91.567
2384	92.0705
2382	91.951
2380	92.3005
2378	92.555
2376	92.4065
2374	92.729
2372	92.131
2370	91.622
2368	91.905
2366	91.986
2364	92.225
2362	92.7985
2360	92.903
2358	92.5485
2356	92.9335
2354	92.9615
2352	92.248
2350	92.263
2348	92.386
2346	92.207
2344	92.967
2342	93.2045
2340	93.196
2338	93.2285
2336	93.5215
2334	92.9575
2332	92.421
2330	92.88
2328	92.323
2326	92.488
2324	91.7805
2322	90.6005
2320	90.3575
2318	90.397
2316	91.24
2314	91.87
2312	91.2625
2310	90.863
2308	90.862
2306	91.063
2304	91.21
2302	90.63
2300	90.3745
2298	89.845
2296	90.176
2294	90.728
2292	90.0355
2290	89.994
2288	89.2695
2286	89.191
2284	89.289
2282	88.6815
2280	88.7935
2278	87.904
2276	87.993
2274	87.6925
2272	87.325
2270	87.7885
2268	87.2875
2266	87.2185
2264	87.0435
2262	86.565
2260	86.266
2258	86.4705
2256	86.333
2254	85.8625
2252	85.7705
2250	85.113
2248	85.023
2246	85.3015
2244	84.98
2242	85.2865
2240	84.6755
2238	84.7815
2236	85.069
2234	84.6605
2232	84.831
2230	84.2445
2228	84.007
2226	84.1435
2224	83.85
2222	84.1475
2220	83.79
2218	83.5555
2216	83.533
2214	82.77
2212	82.7225
2210	82.227
2208	82.4485
2206	82.8845
2204	83.0655
2202	83.7025
2200	83.6505
2198	84.2665
2196	85.0645
2194	85.525
2192	86.524
2190	87.158
2188	87.783
2186	88.606
2184	88.944
2182	89.6075
2180	89.431
2178	89.758
2176	90.6605
2174	90.778
2172	91.3615
2170	91.6015
2168	91.6845
2166	92.2545
2164	92.5985
2162	92.8005
2160	92.563
2158	92.5705
2156	93.1725
2154	93.543
2152	94.1005
2150	94.0565
2148	93.7555
2146	94.1165
2144	94.402
2142	94.6
2140	94.9655
2138	94.5925
2136	94.67
2134	94.742
2132	94.9935
2130	95.1665
2128	94.8255
2126	95.231
2124	94.756
2122	95.0445
2120	95.1935
2118	94.972
2116	95.197
2114	94.754
2112	94.8715
2110	94.687
2108	94.5355
2106	94.9095
2104	94.555
2102	94.2775
2100	94.1405
2098	93.9355
2096	94.167
2094	94.408
2092	94.1515
2090	93.8345
2088	93.5065
2086	93.409
2084	93.912
2082	93.806
2080	93.8485
2078	93.6615
2076	93.339
2074	93.531
2072	93.499
2070	93.359
2068	93.087
2066	92.8815
2064	92.974
2062	93.041
2060	93.0655
2058	93.1195
2056	93.0255
2054	93.033
2052	92.9355
2050	92.8315
2048	92.957
2046	93.0565
2044	93.256
2042	93.195
2040	93.0285
2038	92.8305
2036	92.565
2034	92.559
2032	92.4085
2030	92.2205
2028	92.354
2026	92.1155
2024	92.0445
2022	91.793
2020	91.7065
2018	91.813
2016	91.52
2014	91.6505
2012	91.55
2010	91.4625
2008	91.275
2006	91.384
2004	91.1835
2002	91.257
2000	91.341
1998	91.3035
1996	91.4005
1994	91.2225
1992	91.312
1990	91.113
1988	91.016
1986	91.03
1984	91.2015
1982	91.256
1980	91.046
1978	90.8925
1976	90.58
1974	90.588
1972	90.698
1970	90.6725
1968	90.592
1966	90.491
1964	90.5895
1962	90.393
1960	90.3095
1958	90.1355
1956	90.087
1954	90.2565
1952	90.209
1950	90.176
1948	90.0765
1946	90.0345
1944	90.162
1942	90.144
1940	90.209
1938	90.0865
1936	90.108
1934	90.1785
1932	89.851
1930	90.2485
1928	90.105
1926	90.364
1924	90.569
1922	90.145
1920	90.4495
1918	90.3005
1916	90.2465
1914	90.7095
1912	90.496
1910	90.313
1908	90.3695
1906	90.151
1904	89.876
1902	89.8885
1900	90.3255
1898	90.3975
1896	90.3115
1894	90.3915
1892	90.34
1890	90.323
1888	90.3525
1886	90.3515
1884	90.3675
1882	90.4085
1880	90.2945
1878	90.5035
1876	90.7805
1874	90.968
1872	91.125
1870	91.2615
1868	91.187
1866	91.277
1864	91.5615
1862	91.537
1860	91.6655
1858	91.624
1856	91.583
1854	91.6975
1852	91.678
1850	91.7345
1848	91.6255
1846	91.472
1844	91.534
1842	91.529
1840	91.664
1838	91.884
1836	91.7415
1834	91.791
1832	91.738
1830	91.7665
1828	91.84
1826	91.8375
1824	91.6515
1822	91.573
1820	91.601
1818	91.627
1816	91.7345
1814	91.57
1812	91.383
1810	91.3865
1808	91.3825
1806	91.5755
1804	91.665
1802	91.514
1800	91.5455
1798	91.4255
1796	91.475
1794	91.4925
1792	91.506
1790	91.51
1788	91.43
1786	91.492
1784	91.4935
1782	91.5515
1780	91.6205
1778	91.55
1776	91.5255
1774	91.5335
1772	91.46
1770	91.5895
1768	91.5865
1766	91.53
1764	91.5905
1762	91.5275
1760	91.5725
1758	91.6895
1756	91.7135
1754	91.725
1752	91.7605
1750	91.724
1748	91.782
1746	91.8045
1744	91.7515
1742	91.7315
1740	91.681
1738	91.707
1736	91.8195
1734	91.845
1732	91.839
1730	91.8315
1728	91.7795
1726	91.83
1724	91.8815
1722	91.955
1720	91.953
1718	91.951
1716	91.9995
1714	92.021
1712	92.1355
1710	92.0945
1708	92.0995
1706	92.118
1704	92.0665
1702	92.178
1700	92.2285
1698	92.244
1696	92.2725
1694	92.299
1692	92.224
1690	92.1675
1688	92.1525
1686	92.0475
1684	92.0875
1682	92.008
1680	92.027
1678	92.038
1676	91.99
1674	92.0515
1672	92.036
1670	92.047
1668	92.089
1666	92.0855
1664	92.0935
1662	92.0295
1660	92.037
1658	91.988
1656	91.965
1654	92.0285
1652	91.9215
1650	91.9925
1648	91.9645
1646	91.9565
1644	92.0765
1642	92.0955
1640	92.069
1638	92.118
1636	92.1085
1634	92.2015
1632	92.239
1630	92.208
1628	92.1505
1626	91.996
1624	91.9955
1622	92.0535
1620	92.0475
1618	92.049
1616	92.0285
1614	92.0185
1612	92.049
1610	92.089
1608	92.106
1606	92.015
1604	92.042
1602	92.0745
1600	92.1585
1598	92.156
1596	92.1285
1594	92.1305
1592	92.083
1590	92.148
1588	92.198
1586	92.199
1584	92.174
1582	92.1645
1580	92.138
1578	92.109
1576	92.078
1574	92.09
1572	92.1045
1570	92.0785
1568	92.1475
1566	92.17
1564	92.1635
1562	92.237
1560	92.193
1558	92.14
1556	92.12
1554	92.093
1552	92.113
1550	92.1025
1548	92.0785
1546	92.027
1544	92.0455
1542	92.0775
1540	92.133
1538	92.1435
1536	92.0955
1534	92.0825
1532	92.1105
1530	92.1715
1528	92.216
1526	92.213
1524	92.199
1522	92.178
1520	92.1925
1518	92.194
1516	92.1585
1514	92.1155
1512	92.1025
1510	92.1145
1508	92.132
1506	92.1335
1504	92.095
1502	92.01
1500	92.039
1498	92.03
1496	92.047
1494	92.1025
1492	92.0095
1490	91.9985
1488	92.01
1486	91.9565
1484	91.967
1482	91.9555
1480	91.8485
1478	91.852
1476	91.8165
1474	91.786
1472	91.808
1470	91.799
1468	91.808
1466	91.7805
1464	91.809
1462	91.767
1460	91.7395
1458	91.758
1456	91.7135
1454	91.7305
1452	91.668
1450	91.631
1448	91.6355
1446	91.5765
1444	91.556
1442	91.531
1440	91.428
1438	91.42
1436	91.405
1434	91.342
1432	91.36
1430	91.2835
1428	91.2345
1426	91.201
1424	91.11
1422	91.0715
1420	91.015
1418	90.981
1416	90.9925
1414	90.921
1412	90.8455
1410	90.793
1408	90.6935
1406	90.6525
1404	90.589
1402	90.4455
1400	90.324
1398	90.194
1396	90.0315
1394	89.8605
1392	89.6815
1390	89.459
1388	89.3015
1386	89.229
1384	89.11
1382	89.1
1380	89.0645
1378	89.0485
1376	89.1235
1374	89.2635
1372	89.4525
1370	89.6795
1368	89.9135
1366	90.085
1364	90.2795
1362	90.4455
1360	90.6025
1358	90.786
1356	90.924
1354	91.014
1352	91.039
1350	91.0035
1348	90.9525
1346	90.8935
1344	90.8825
1342	90.818
1340	90.788
1338	90.7435
1336	90.683
1334	90.6915
1332	90.6645
1330	90.6555
1328	90.645
1326	90.64
1324	90.6485
1322	90.638
1320	90.627
1318	90.588
1316	90.5775
1314	90.5525
1312	90.5395
1310	90.5005
1308	90.458
1306	90.4615
1304	90.4325
1302	90.4425
1300	90.3935
1298	90.3465
1296	90.2905
1294	90.2825
1292	90.2795
1290	90.2395
1288	90.236
1286	90.1845
1284	90.1555
1282	90.1485
1280	90.1295
1278	90.1075
1276	90.056
1274	90.0155
1272	89.986
1270	89.9715
1268	89.9625
1266	89.928
1264	89.8905
1262	89.8585
1260	89.834
1258	89.8335
1256	89.8245
1254	89.776
1252	89.747
1250	89.695
1248	89.6375
1246	89.651
1244	89.628
1242	89.6315
1240	89.621
1238	89.557
1236	89.5495
1234	89.526
1232	89.51
1230	89.5215
1228	89.5085
1226	89.4695
1224	89.484
1222	89.4435
1220	89.436
1218	89.441
1216	89.388
1214	89.3895
1212	89.3745
1210	89.386
1208	89.397
1206	89.3635
1204	89.319
1202	89.301
1200	89.3175
1198	89.288
1196	89.3035
1194	89.2805
1192	89.28
1190	89.2515
1188	89.27
1186	89.3075
1184	89.3365
1182	89.3635
1180	89.3365
1178	89.262
1176	89.242
1174	89.2275
1172	89.267
1170	89.3035
1168	89.274
1166	89.238
1164	89.175
1162	89.171
1160	89.175
1158	89.166
1156	89.1465
1154	89.1245
1152	89.147
1150	89.1725
1148	89.204
1146	89.198
1144	89.167
1142	89.182
1140	89.211
1138	89.241
1136	89.257
1134	89.235
1132	89.205
1130	89.218
1128	89.2535
1126	89.301
1124	89.311
1122	89.311
1120	89.3035
1118	89.288
1116	89.3025
1114	89.2875
1112	89.2965
1110	89.2995
1108	89.322
1106	89.3485
1104	89.3605
1102	89.3605
1100	89.3435
1098	89.3525
1096	89.378
1094	89.419
1092	89.4535
1090	89.4815
1088	89.483
1086	89.5055
1084	89.5355
1082	89.545
1080	89.579
1078	89.613
1076	89.6485
1074	89.688
1072	89.7135
1070	89.72
1068	89.736
1066	89.744
1064	89.759
1062	89.781
1060	89.7905
1058	89.8275
1056	89.867
1054	89.877
1052	89.889
1050	89.916
1048	89.937
1046	90.0075
1044	90.055
1042	90.0815
1040	90.0795
1038	90.087
1036	90.132
1034	90.1835
1032	90.2565
1030	90.2785
1028	90.301
1026	90.332
1024	90.373
1022	90.424
1020	90.4485
1018	90.468
1016	90.491
1014	90.563
1012	90.616
1010	90.656
1008	90.6825
1006	90.686
1004	90.7215
1002	90.7685
1000	90.817
998	90.854
996	90.896
994	90.9365
992	90.967
990	91.0255
988	91.071
986	91.107
984	91.1245
982	91.1055
980	91.1175
978	91.1285
976	91.1845
974	91.254
972	91.3
970	91.3385
968	91.367
966	91.3685
964	91.4055
962	91.4315
960	91.426
958	91.4685
956	91.4815
954	91.517
952	91.5635
950	91.565
948	91.5865
946	91.5945
944	91.632
942	91.689
940	91.7145
938	91.75
936	91.7665
934	91.7855
932	91.8135
930	91.842
928	91.8675
926	91.8755
924	91.8925
922	91.9395
920	91.9545
918	92.0105
916	92.0425
914	92.0465
912	92.066
910	92.039
908	92.051
906	92.025
904	92.024
902	92.0175
900	91.958
898	91.9465
896	91.9445
894	91.9695
892	92.0265
890	92.027
888	91.975
886	91.971
884	91.929
882	91.971
880	92.0185
878	91.9865
876	91.9715
874	91.885
872	91.909
870	91.923
868	91.9325
866	91.9035
864	91.8005
862	91.738
860	91.74
858	91.7625
856	91.6895
854	91.792
852	91.684
850	91.8035
848	91.8885
846	91.598
844	91.458
842	91.251
840	91.2325
838	91.3395
836	91.4005
834	91.392
832	91.3795
830	91.223
828	91.3245
826	91.375
824	91.313
822	91.442
820	91.266
818	91.14
816	91.1295
814	91.083
812	91.1285
810	91.1005
808	91.0875
806	91.1415
804	91.1785
802	91.1615
800	91.054
798	90.908
796	90.915
794	90.9745
792	91.038
790	91.041
788	90.9255
786	90.852
784	90.816
782	90.8405
780	90.878
778	90.9025
776	90.843
774	90.8765
772	90.8365
770	90.808
768	90.8625
766	90.789
764	90.795
762	90.7175
760	90.735
758	90.7125
756	90.745
754	90.7515
752	90.6535
750	90.7265
748	90.674
746	90.7685
744	90.832
742	90.8635
740	90.839
738	90.7405
736	90.777
734	90.759
732	90.7795
730	90.871
728	90.827
726	90.83
724	90.8725
722	90.8595
720	90.8865
718	90.952
716	90.9345
714	90.915
712	90.9385
710	90.981
708	90.998
706	91.066
704	91.055
702	91.044
700	91.128
698	91.1225
696	91.2195
694	91.3875
692	91.406
690	91.496
688	91.557
686	91.443
684	91.466
682	91.402
680	91.3275
678	91.3765
676	91.402
674	91.5015
672	91.614
670	91.683
668	91.651
666	91.6725
664	91.6885
662	91.704
660	91.809
658	91.7975
656	91.763
654	91.735
652	91.719
650	91.7435
648	91.765
646	91.753
644	91.715
642	91.7495
640	91.6865
638	91.6465
636	91.6455
634	91.4725
632	91.44
630	91.412
628	91.264
626	91.2085
624	91.125
622	90.945
620	90.866
618	90.7535
616	90.5725
614	90.5185
612	90.344
610	90.119
608	89.99
606	89.78
604	89.6
602	89.5485
600	89.375
598	89.2365
596	89.08
594	88.872
592	88.687
590	88.4665
588	88.27
586	88.0515
584	87.862
582	87.6495
580	87.4685
578	87.3265
576	87.153
574	86.959
572	86.7855
570	86.5425
568	86.307
566	86.1795
564	85.925
562	85.753
560	85.5985
558	85.2955
556	85.1405
554	84.8975
552	84.683
550	84.5795
548	84.3505
546	84.124
544	83.929
542	83.6155
540	83.351
538	83.1585
536	82.825
534	82.562
532	82.264
530	81.9335
528	81.616
526	81.3095
524	80.601
522	80.179
520	79.783
518	79.542
516	79.248
514	78.8285
512	78.2495
510	77.807
508	77.2935
506	76.721
504	76.2355
502	75.616
500	75.051
498	74.595
496	74.0935
494	73.671
492	73.292
490	72.889
488	72.6105
486	72.402
484	72.247
482	72.2675
480	72.366
478	72.5215
476	72.736
474	72.9765
472	73.156
470	73.304
468	73.44
466	73.5195
464	73.6505
462	73.75
460	73.8345
458	73.8225
456	73.6765
454	73.4515
452	73.129
450	72.643
448	72.0495
446	71.418
444	70.6015
442	69.84
440	69.0865
438	68.228
436	67.518
434	66.7015
432	65.8755
430	65.0885
428	64.174
426	63.309
424	61.3505
422	59.75
420	58.4905
418	57.7635
416	56.6005
414	55.06
412	53.2525
410	51.376
408	49.4235
406	47.527
404	45.678
402	43.791
400	42.062
398	40.375
396	38.775
394	37.1855
392	35.5845
390	33.967
388	32.2735
386	30.617
384	28.961
382	27.4875
380	26.1725
378	25.245
376	24.5905
374	23.949
372	23.7905
370	23.764
368	23.7495
366	23.7075
364	23.764
362	23.793
360	23.8435
358	23.865
356	23.8635
354	23.8605
352	23.8435
350	23.884
348	23.867
346	23.8565
344	23.946
342	24.0495
340	23.8175
338	23.7495
336	23.623
334	23.4345
332	23.135
330	22.7795
328	22.3025
326	21.8285
324	21.374
322	21.0105
320	20.665
318	20.2605
316	19.9565
314	19.5465
312	19.2875
310	19.133
308	19.028
306	19.04
304	18.902
302	18.9485
300	18.9445
298	18.9305
296	19.1575
294	19.2565
292	19.3585
290	19.506
288	19.6105
286	19.8495
284	19.977
282	20.2115
280	20.314
278	20.301
276	20.499
274	20.482
272	20.536
270	20.5685
268	20.3755
266	20.226
264	20.0915
262	19.908
260	19.801
258	19.7725
256	19.644
254	19.5845
252	19.5955
250	19.5185
248	19.507
246	19.514
244	19.461
242	19.538
240	19.7365
238	19.972
236	20.306
234	20.597
232	20.9695
230	21.3185
228	21.4975
226	21.6615
224	21.789
222	21.8305
220	22.0225
218	22.3685
216	22.574
214	22.7385
212	23.4715
210	23.7965
208	24.8235
206	25.6515
204	27.176
202	28.0175
200	30.6695
198	33.1995
196	35.063
194	53.3525
192	54.445
190	41.3365
1344	--
92.118	--
1342	--
92.057	--
1340	--
92.051	--
1338	--
92.056	--
1336	--
92.067	--
1334	--
92.148	--
1332	--
92.139	--
1330	--
92.137	--
1328	--
92.118	--
1326	--
92.159	--
1324	--
92.226	--
1322	--
92.263	--
1320	--
92.275	--
1318	--
92.245	--
1316	--
92.255	--
1314	--
92.275	--
1312	--
92.323	--
1310	--
92.32	--
1308	--
92.301	--
1306	--
92.315	--
1304	--
92.339	--
1302	--
92.387	--
1300	--
92.403	--
1298	--
92.404	--
1296	--
92.346	--
1294	--
92.369	--
1292	--
92.382	--
1290	--
92.409	--
1288	--
92.45	--
1286	--
92.436	--
1284	--
92.421	--
1282	--
92.417	--
1280	--
92.449	--
1278	--
92.461	--
1276	--
92.454	--
1274	--
92.424	--
1272	--
92.415	--
1270	--
92.43	--
1268	--
92.454	--
1266	--
92.481	--
1264	--
92.485	--
1262	--
92.486	--
1260	--
92.488	--
1258	--
92.514	--
1256	--
92.544	--
1254	--
92.522	--
1252	--
92.528	--
1250	--
92.5	--
1248	--
92.453	--
1246	--
92.5	--
1244	--
92.52	--
1242	--
92.557	--
1240	--
92.561	--
1238	--
92.507	--
1236	--
92.508	--
1234	--
92.513	--
1232	--
92.555	--
1230	--
92.608	--
1228	--
92.632	--
1226	--
92.62	--
1224	--
92.644	--
1222	--
92.617	--
1220	--
92.646	--
1218	--
92.666	--
1216	--
92.621	--
1214	--
92.653	--
1212	--
92.671	--
1210	--
92.736	--
1208	--
92.786	--
1206	--
92.748	--
1204	--
92.712	--
1202	--
92.729	--
1200	--
92.779	--
1198	--
92.784	--
1196	--
92.835	--
1194	--
92.81	--
1192	--
92.797	--
1190	--
92.773	--
1188	--
92.782	--
1186	--
92.847	--
1184	--
92.913	--
1182	--
92.955	--
1180	--
92.932	--
1178	--
92.866	--
1176	--
92.858	--
1174	--
92.86	--
1172	--
92.912	--
1170	--
92.966	--
1168	--
92.945	--
1166	--
92.921	--
1164	--
92.869	--
1162	--
92.872	--
1160	--
92.886	--
1158	--
92.889	--
1156	--
92.857	--
1154	--
92.828	--
1152	--
92.84	--
1150	--
92.882	--
1148	--
92.95	--
1146	--
92.958	--
1144	--
92.931	--
1142	--
92.933	--
1140	--
92.95	--
1138	--
92.986	--
1136	--
93.007	--
1134	--
92.98	--
1132	--
92.957	--
1130	--
92.966	--
1128	--
93.001	--
1126	--
93.072	--
1124	--
93.089	--
1122	--
93.097	--
1120	--
93.085	--
1118	--
93.051	--
1116	--
93.046	--
1114	--
93.03	--
1112	--
93.031	--
1110	--
93.009	--
1108	--
93.018	--
1106	--
93.02	--
1104	--
93.028	--
1102	--
93.032	--
1100	--
93.008	--
1098	--
93.002	--
1096	--
93.001	--
1094	--
93.027	--
1092	--
93.05	--
1090	--
93.07	--
1088	--
93.069	--
1086	--
93.084	--
1084	--
93.106	--
1082	--
93.112	--
1080	--
93.129	--
1078	--
93.143	--
1076	--
93.134	--
1074	--
93.128	--
1072	--
93.125	--
1070	--
93.112	--
1068	--
93.129	--
1066	--
93.143	--
1064	--
93.144	--
1062	--
93.146	--
1060	--
93.14	--
1058	--
93.145	--
1056	--
93.156	--
1054	--
93.126	--
1052	--
93.11	--
1050	--
93.113	--
1048	--
93.133	--
1046	--
93.196	--
1044	--
93.221	--
1042	--
93.228	--
1040	--
93.174	--
1038	--
93.147	--
1036	--
93.174	--
1034	--
93.195	--
1032	--
93.25	--
1030	--
93.252	--
1028	--
93.238	--
1026	--
93.237	--
1024	--
93.246	--
1022	--
93.254	--
1020	--
93.244	--
1018	--
93.236	--
1016	--
93.251	--
1014	--
93.301	--
1012	--
93.332	--
1010	--
93.351	--
1008	--
93.333	--
1006	--
93.312	--
1004	--
93.326	--
1002	--
93.35	--
1000	--
93.392	--
998	--
93.408	--
996	--
93.407	--
994	--
93.399	--
992	--
93.391	--
990	--
93.427	--
988	--
93.455	--
986	--
93.464	--
984	--
93.447	--
982	--
93.407	--
980	--
93.381	--
978	--
93.381	--
976	--
93.429	--
974	--
93.44	--
972	--
93.48	--
970	--
93.496	--
968	--
93.483	--
966	--
93.493	--
964	--
93.523	--
962	--
93.523	--
960	--
93.498	--
958	--
93.509	--
956	--
93.484	--
954	--
93.5	--
952	--
93.526	--
950	--
93.498	--
948	--
93.481	--
946	--
93.474	--
944	--
93.5	--
942	--
93.553	--
940	--
93.573	--
938	--
93.573	--
936	--
93.574	--
934	--
93.606	--
932	--
93.623	--
930	--
93.654	--
928	--
93.653	--
926	--
93.622	--
924	--
93.631	--
922	--
93.672	--
920	--
93.681	--
918	--
93.742	--
916	--
93.756	--
914	--
93.757	--
912	--
93.778	--
910	--
93.743	--
908	--
93.787	--
906	--
93.732	--
904	--
93.73	--
902	--
93.669	--
900	--
93.603	--
898	--
93.643	--
896	--
93.641	--
894	--
93.706	--
892	--
93.727	--
890	--
93.716	--
888	--
93.714	--
886	--
93.761	--
884	--
93.778	--
882	--
93.84	--
880	--
93.886	--
878	--
93.858	--
876	--
93.872	--
874	--
93.824	--
872	--
93.847	--
870	--
93.925	--
868	--
93.92	--
866	--
93.951	--
864	--
93.916	--
862	--
93.857	--
860	--
93.946	--
858	--
93.941	--
856	--
93.916	--
854	--
93.985	--
852	--
94.051	--
850	--
94.368	--
848	--
94.578	--
846	--
94.373	--
844	--
94.095	--
842	--
93.773	--
840	--
93.684	--
838	--
93.684	--
836	--
93.937	--
834	--
94.017	--
832	--
94.03	--
830	--
93.972	--
828	--
94.15	--
826	--
94.23	--
824	--
94.297	--
822	--
94.465	--
820	--
94.236	--
818	--
94.167	--
816	--
94.089	--
814	--
94.075	--
812	--
94.209	--
810	--
94.176	--
808	--
94.195	--
806	--
94.306	--
804	--
94.355	--
802	--
94.367	--
800	--
94.351	--
798	--
94.241	--
796	--
94.276	--
794	--
94.378	--
792	--
94.452	--
790	--
94.403	--
788	--
94.365	--
786	--
94.253	--
784	--
94.249	--
782	--
94.377	--
780	--
94.373	--
778	--
94.432	--
776	--
94.322	--
774	--
94.342	--
772	--
94.306	--
770	--
94.319	--
768	--
94.387	--
766	--
94.268	--
764	--
94.297	--
762	--
94.183	--
760	--
94.244	--
758	--
94.233	--
756	--
94.273	--
754	--
94.352	--
752	--
94.229	--
750	--
94.304	--
748	--
94.259	--
746	--
94.293	--
744	--
94.405	--
742	--
94.422	--
740	--
94.44	--
738	--
94.36	--
736	--
94.338	--
734	--
94.32	--
732	--
94.332	--
730	--
94.431	--
728	--
94.396	--
726	--
94.393	--
724	--
94.445	--
722	--
94.396	--
720	--
94.425	--
718	--
94.487	--
716	--
94.416	--
714	--
94.39	--
712	--
94.398	--
710	--
94.392	--
708	--
94.419	--
706	--
94.453	--
704	--
94.393	--
702	--
94.361	--
700	--
94.414	--
698	--
94.385	--
696	--
94.483	--
694	--
94.638	--
692	--
94.59	--
690	--
94.671	--
688	--
94.679	--
686	--
94.536	--
684	--
94.55	--
682	--
94.449	--
680	--
94.355	--
678	--
94.332	--
676	--
94.327	--
674	--
94.37	--
672	--
94.441	--
670	--
94.462	--
668	--
94.373	--
666	--
94.36	--
664	--
94.331	--
662	--
94.348	--
660	--
94.461	--
658	--
94.424	--
656	--
94.383	--
654	--
94.332	--
652	--
94.279	--
650	--
94.295	--
648	--
94.317	--
646	--
94.319	--
644	--
94.323	--
642	--
94.367	--
640	--
94.325	--
638	--
94.308	--
636	--
94.315	--
634	--
94.214	--
632	--
94.204	--
630	--
94.203	--
628	--
94.13	--
626	--
94.146	--
624	--
94.144	--
622	--
94.075	--
620	--
94.081	--
618	--
94.036	--
616	--
93.972	--
614	--
94.044	--
612	--
93.988	--
610	--
93.919	--
608	--
93.956	--
606	--
93.848	--
604	--
93.831	--
602	--
93.935	--
600	--
93.863	--
598	--
93.908	--
596	--
93.901	--
594	--
93.853	--
592	--
93.853	--
590	--
93.804	--
588	--
93.758	--
586	--
93.721	--
584	--
93.708	--
582	--
93.641	--
580	--
93.646	--
578	--
93.628	--
576	--
93.575	--
574	--
93.591	--
572	--
93.578	--
570	--
93.505	--
568	--
93.496	--
566	--
93.511	--
564	--
93.436	--
562	--
93.49	--
560	--
93.466	--
558	--
93.336	--
556	--
93.36	--
554	--
93.252	--
552	--
93.252	--
550	--
93.353	--
548	--
93.319	--
546	--
93.289	--
544	--
93.307	--
542	--
93.157	--
540	--
93.087	--
538	--
93.126	--
536	--
92.964	--
534	--
92.975	--
532	--
92.932	--
530	--
92.824	--
528	--
92.787	--
526	--
92.782	--
524	--
92.622	--
522	--
92.644	--
520	--
92.606	--
518	--
92.537	--
516	--
92.548	--
514	--
92.524	--
512	--
92.331	--
510	--
92.383	--
508	--
92.315	--
506	--
92.175	--
504	--
92.214	--
502	--
[truncated: 313 more rows]
