# Supplementary material for: Humidity sensing using Zn(1.6 − x)Na0.4CuxTiO4 spinel nanostructures
Source: Sci Rep. 2024 Jan 4;14:562. doi: 10.1038/s41598-023-50888-6 (PMC10766635; doi:10.1038/s41598-023-50888-6)
Supplement: Supplementary file 2 — Supplementary Information 2. [file 41598_2023_50888_MOESM2_ESM.xlsx]

## Sheet: Sheet1
λ, nm	Rd
2500	91.81
2498	90.6093
2496	91.251
2494	92.35
2492	90.8903
2490	90.6217
2488	91.199
2486	91.6153
2484	92.5727
2482	91.9683
2480	92.081
2478	92.5163
2476	91.957
2474	92.902
2472	91.7917
2470	90.9013
2468	91.601
2466	91.474
2464	91.703
2462	92.517
2460	91.5003
2458	91.8543
2456	91.8477
2454	92.3653
2452	92.8873
2450	92.2533
2448	92.4073
2446	91.25
2444	91.6283
2442	91.9117
2440	91.828
2438	92.8007
2436	93.1343
2434	92.7287
2432	92.9067
2430	92.4747
2428	93.168
2426	93.904
2424	93.7673
2422	93.7157
2420	92.3093
2418	92.94
2416	93.8153
2414	93.9827
2412	93.8457
2410	92.7717
2408	92.5797
2406	93.5957
2404	93.868
2402	93.8277
2400	93.205
2398	92.8687
2396	93.5553
2394	93.846
2392	94.2343
2390	93.871
2388	93.3613
2386	93.188
2384	93.258
2382	93.2347
2380	93.7263
2378	94.0557
2376	94.092
2374	94.2753
2372	93.6537
2370	93.1253
2368	93.4797
2366	93.6197
2364	93.6317
2362	93.921
2360	93.941
2358	93.532
2356	94.259
2354	94.45
2352	93.86
2350	93.9453
2348	93.7343
2346	93.5903
2344	94.188
2342	94.368
2340	94.4673
2338	94.462
2336	94.6927
2334	94.2607
2332	93.8017
2330	94.1683
2328	93.4833
2326	93.539
2324	92.9997
2322	91.894
2320	91.9287
2318	91.882
2316	92.5343
2314	93.05
2312	92.3463
2310	91.964
2308	91.915
2306	92.2483
2304	92.4297
2302	91.8997
2300	91.6983
2298	91.2233
2296	91.6033
2294	92.1177
2292	91.2567
2290	91.2103
2288	90.5153
2286	90.6117
2284	90.8047
2282	90.141
2280	90.084
2278	89.2163
2276	89.4057
2274	89.3123
2272	89.0607
2270	89.3217
2268	88.6103
2266	88.5013
2264	88.3507
2262	87.961
2260	87.784
2258	87.871
2256	87.5863
2254	87.2267
2252	87.162
2250	86.612
2248	86.6137
2246	86.858
2244	86.5917
2242	86.741
2240	86.2403
2238	86.3197
2236	86.5233
2234	86.1133
2232	86.141
2230	85.628
2228	85.448
2226	85.6717
2224	85.431
2222	85.6123
2220	85.126
2218	84.801
2216	84.8933
2214	84.193
2212	84.225
2210	83.6067
2208	83.6947
2206	84.0777
2204	84.2267
2202	85.1583
2200	85.1977
2198	85.6663
2196	86.473
2194	86.766
2192	87.6997
2190	88.4683
2188	89.0423
2186	89.907
2184	90.1423
2182	90.8407
2180	90.929
2178	91.3593
2176	92.324
2174	92.2773
2172	92.7057
2170	92.9057
2168	93.0353
2166	93.6947
2164	94.053
2162	94.2477
2160	93.9633
2158	94.051
2156	94.588
2154	94.921
2152	95.4657
2150	95.3933
2148	95.1577
2146	95.481
2144	95.6947
2142	95.917
2140	96.2187
2138	95.9573
2136	96.161
2134	96.1867
2132	96.3963
2130	96.51
2128	96.2207
2126	96.596
2124	96.1237
2122	96.4477
2120	96.5167
2118	96.307
2116	96.6087
2114	96.1963
2112	96.3313
2110	96.2007
2108	96.0063
2106	96.2307
2104	95.8397
2102	95.5133
2100	95.5023
2098	95.3423
2096	95.5393
2094	95.8083
2092	95.5073
2090	95.1837
2088	94.9597
2086	94.8453
2084	95.1773
2082	95.087
2080	95.1233
2078	94.9127
2076	94.7693
2074	94.9413
2072	94.8697
2070	94.87
2068	94.596
2066	94.4463
2064	94.5577
2062	94.4993
2060	94.392
2058	94.4763
2056	94.3137
2054	94.373
2052	94.4377
2050	94.2713
2048	94.337
2046	94.4793
2044	94.5807
2042	94.5657
2040	94.4407
2038	94.2217
2036	93.968
2034	93.9117
2032	93.8487
2030	93.63
2028	93.818
2026	93.6493
2024	93.5297
2022	93.303
2020	93.1293
2018	93.1737
2016	93.0107
2014	93.171
2012	93.1393
2010	93.1093
2008	92.8877
2006	92.8473
2004	92.7027
2002	92.7433
2000	92.8013
1998	92.901
1996	92.9103
1994	92.7077
1992	92.7873
1990	92.5837
1988	92.5497
1986	92.5507
1984	92.666
1982	92.6003
1980	92.4287
1978	92.398
1976	92.1557
1974	92.1797
1972	92.2117
1970	92.0993
1968	92.0047
1966	91.962
1964	92.147
1962	92.004
1960	91.9423
1958	91.758
1956	91.7077
1954	91.8003
1952	91.8167
1950	91.826
1948	91.689
1946	91.5713
1944	91.5787
1942	91.5913
1940	91.7163
1938	91.6897
1936	91.681
1934	91.7497
1932	91.3907
1930	91.803
1928	91.7807
1926	91.9373
1924	92.061
1922	91.5757
1920	91.83
1918	91.721
1916	91.752
1914	92.1977
1912	91.9513
1910	91.718
1908	91.66
1906	91.5177
1904	91.4413
1902	91.4577
1900	91.8073
1898	91.7797
1896	91.7647
1894	91.7767
1892	91.7507
1890	91.689
1888	91.7103
1886	91.7443
1884	91.7503
1882	91.7857
1880	91.7433
1878	91.8733
1876	92.1327
1874	92.308
1872	92.4493
1870	92.6403
1868	92.6133
1866	92.6823
1864	92.925
1862	92.9337
1860	93.1087
1858	93.123
1856	93.0547
1854	93.0723
1852	92.9543
1850	92.99
1848	93.0053
1846	92.92
1844	93.033
1842	92.9583
1840	93.0657
1838	93.2917
1836	93.209
1834	93.29
1832	93.1707
1830	93.15
1828	93.1713
1826	93.219
1824	93.1273
1822	93.0917
1820	93.0933
1818	93.0693
1816	93.1367
1814	92.974
1812	92.863
1810	92.879
1808	92.8683
1806	93.005
1804	93.0247
1802	92.9337
1800	92.9853
1798	92.8957
1796	92.961
1794	92.929
1792	92.9107
1790	92.94
1788	92.905
1786	92.9783
1784	92.9563
1782	92.981
1780	93.0047
1778	92.9517
1776	92.9727
1774	92.9853
1772	92.911
1770	92.98
1768	92.9737
1766	92.9417
1764	93.0413
1762	93.0133
1760	93.0343
1758	93.123
1756	93.1133
1754	93.1503
1752	93.2067
1750	93.1653
1748	93.2177
1746	93.196
1744	93.146
1742	93.173
1740	93.1403
1738	93.1907
1736	93.2713
1734	93.263
1732	93.269
1730	93.2747
1728	93.265
1726	93.3223
1724	93.3297
1722	93.387
1720	93.377
1718	93.3867
1716	93.4643
1714	93.4667
1712	93.5603
1710	93.49
1708	93.4833
1706	93.539
1704	93.528
1702	93.633
1700	93.6613
1698	93.672
1696	93.6523
1694	93.7327
1692	93.695
1690	93.6303
1688	93.6417
1686	93.4993
1684	93.523
1682	93.448
1680	93.4653
1678	93.4717
1676	93.4317
1674	93.494
1672	93.479
1670	93.5083
1668	93.5567
1666	93.5503
1664	93.5313
1662	93.462
1660	93.4347
1658	93.4007
1656	93.397
1654	93.4737
1652	93.3787
1650	93.4297
1648	93.42
1646	93.4047
1644	93.551
1642	93.5737
1640	93.5373
1638	93.5663
1636	93.5273
1634	93.6237
1632	93.6553
1630	93.6357
1628	93.5943
1626	93.4423
1624	93.4423
1622	93.5037
1620	93.519
1618	93.498
1616	93.4787
1614	93.45
1612	93.4603
1610	93.5237
1608	93.5293
1606	93.4573
1604	93.4613
1602	93.4797
1600	93.5547
1598	93.5497
1596	93.55
1594	93.5407
1592	93.5107
1590	93.582
1588	93.6127
1586	93.6423
1584	93.625
1582	93.624
1580	93.5877
1578	93.5387
1576	93.494
1574	93.4993
1572	93.537
1570	93.5203
1568	93.5663
1566	93.5607
1564	93.5323
1562	93.615
1560	93.5953
1558	93.5377
1556	93.517
1554	93.465
1552	93.4713
1550	93.4987
1548	93.493
1546	93.459
1544	93.486
1542	93.4907
1540	93.537
1538	93.5363
1536	93.485
1534	93.4747
1532	93.4867
1530	93.532
1528	93.5673
1526	93.569
1524	93.5673
1522	93.5543
1520	93.5487
1518	93.5487
1516	93.491
1514	93.46
1512	93.4813
1510	93.482
1508	93.489
1506	93.473
1504	93.4197
1502	93.3533
1500	93.3923
1498	93.3807
1496	93.3597
1494	93.374
1492	93.286
1490	93.2733
1488	93.3043
1486	93.264
1484	93.263
1482	93.244
1480	93.144
1478	93.1507
1476	93.1193
1474	93.0767
1472	93.0667
1470	93.0437
1468	93.0367
1466	93.017
1464	93.0457
1462	92.991
1460	92.9543
1458	92.9463
1456	92.8997
1454	92.9123
1452	92.8557
1450	92.8277
1448	92.8117
1446	92.72
1444	92.6817
1442	92.6397
1440	92.557
1438	92.5613
1436	92.5253
1434	92.4687
1432	92.4577
1430	92.391
1428	92.3473
1426	92.29
1424	92.1873
1422	92.1083
1420	92.0323
1418	91.974
1416	91.9697
1414	91.8983
1412	91.807
1410	91.7253
1408	91.6187
1406	91.5487
1404	91.4653
1402	91.3347
1400	91.1647
1398	91.0087
1396	90.83
1394	90.6387
1392	90.455
1390	90.228
1388	90.0483
1386	89.9513
1384	89.8333
1382	89.7987
1380	89.7633
1378	89.7273
1376	89.7553
1374	89.866
1372	90.0203
1370	90.2173
1368	90.45
1366	90.6013
1364	90.756
1362	90.899
1360	91.0267
1358	91.196
1356	91.3193
1354	91.3813
1352	91.3723
1350	91.3097
1348	91.2387
1346	91.1737
1344	91.1547
1342	91.0787
1340	91.0217
1338	90.945
1336	90.864
1334	90.8557
1332	90.8237
1330	90.8007
1328	90.7643
1326	90.7277
1324	90.7107
1322	90.686
1320	90.663
1318	90.607
1316	90.563
1314	90.5127
1312	90.4663
1310	90.423
1308	90.3703
1306	90.352
1304	90.3037
1302	90.2797
1300	90.222
1298	90.1607
1296	90.1007
1294	90.07
1292	90.038
1290	89.9827
1288	89.958
1286	89.8977
1284	89.8607
1282	89.8283
1280	89.7723
1278	89.7223
1276	89.646
1274	89.5877
1272	89.56
1270	89.5217
1268	89.498
1266	89.447
1264	89.3977
1262	89.364
1260	89.319
1258	89.291
1256	89.2497
1254	89.174
1252	89.1327
1250	89.0793
1248	89.0193
1246	89.0177
1244	88.972
1242	88.947
1240	88.9177
1238	88.8457
1236	88.8347
1234	88.799
1232	88.7583
1230	88.757
1228	88.7317
1226	88.6883
1224	88.7013
1222	88.6457
1220	88.6137
1218	88.6103
1216	88.5417
1214	88.5323
1212	88.5087
1210	88.4973
1208	88.4883
1206	88.4453
1204	88.403
1202	88.3857
1200	88.388
1198	88.3567
1196	88.362
1194	88.318
1192	88.322
1190	88.2943
1188	88.2997
1186	88.318
1184	88.3313
1182	88.3543
1180	88.337
1178	88.2733
1176	88.242
1174	88.2183
1172	88.2353
1170	88.2623
1168	88.243
1166	88.201
1164	88.1493
1162	88.1393
1160	88.1353
1158	88.126
1156	88.111
1154	88.0863
1152	88.104
1150	88.1357
1148	88.1533
1146	88.147
1144	88.1217
1142	88.1307
1140	88.15
1138	88.181
1136	88.1967
1134	88.184
1132	88.1697
1130	88.192
1128	88.221
1126	88.2647
1124	88.2837
1122	88.2853
1120	88.291
1118	88.281
1116	88.2977
1114	88.2913
1112	88.309
1110	88.328
1108	88.351
1106	88.3807
1104	88.3877
1102	88.397
1100	88.4077
1098	88.4303
1096	88.481
1094	88.5207
1092	88.5577
1090	88.598
1088	88.616
1086	88.6583
1084	88.6983
1082	88.717
1080	88.751
1078	88.7977
1076	88.848
1074	88.9073
1072	88.948
1070	88.9623
1068	88.9847
1066	88.9997
1064	89.032
1062	89.078
1060	89.1053
1058	89.1493
1056	89.2063
1054	89.2353
1052	89.277
1050	89.3403
1048	89.3753
1046	89.448
1044	89.5017
1042	89.5457
1040	89.58
1038	89.621
1036	89.6857
1034	89.745
1032	89.8173
1030	89.852
1028	89.8943
1026	89.9533
1024	90.02
1022	90.0933
1020	90.1447
1018	90.1847
1016	90.232
1014	90.3227
1012	90.391
1010	90.4573
1008	90.504
1006	90.5347
1004	90.592
1002	90.6563
1000	90.7133
998	90.7647
996	90.83
994	90.8923
992	90.9483
990	91.0317
988	91.0953
986	91.161
984	91.2067
982	91.2193
980	91.261
978	91.29
976	91.3683
974	91.445
972	91.5077
970	91.5627
968	91.6157
966	91.6397
964	91.6873
962	91.724
960	91.738
958	91.8023
956	91.8413
954	91.8967
952	91.9457
950	91.9637
948	91.9903
946	92.0317
944	92.0987
942	92.1643
940	92.209
938	92.243
936	92.2693
934	92.3143
932	92.3687
930	92.4043
928	92.4303
926	92.4343
924	92.4603
922	92.5167
920	92.5537
918	92.617
916	92.626
914	92.6377
912	92.656
910	92.6327
908	92.662
906	92.6303
904	92.6043
902	92.588
900	92.532
898	92.5163
896	92.5257
894	92.5437
892	92.5603
890	92.5503
888	92.489
886	92.4813
884	92.444
882	92.458
880	92.4763
878	92.4057
876	92.3743
874	92.2703
872	92.2687
870	92.2657
868	92.2043
866	92.164
864	92.0317
862	91.9657
860	91.9787
858	91.956
856	91.8257
854	91.865
852	91.7173
850	91.761
848	91.8167
846	91.4777
844	91.2983
842	91.1413
840	91.0773
838	91.1307
836	91.2033
834	91.1297
832	91.1287
830	91.0027
828	91.0593
826	91.0853
824	90.9663
822	91.0767
820	90.8817
818	90.7733
816	90.7703
814	90.6897
812	90.7203
810	90.6643
808	90.628
806	90.6627
804	90.6697
802	90.664
800	90.5587
798	90.4177
796	90.3833
794	90.3947
792	90.421
790	90.4073
788	90.3247
786	90.2323
784	90.212
782	90.2283
780	90.2343
778	90.262
776	90.2237
774	90.2497
772	90.235
770	90.2077
768	90.219
766	90.156
764	90.1433
762	90.0943
760	90.106
758	90.067
756	90.0977
754	90.1047
752	90.0437
750	90.093
748	90.0647
746	90.1223
744	90.1707
742	90.1743
740	90.1663
738	90.1027
736	90.143
734	90.1293
732	90.1663
730	90.2533
728	90.223
726	90.243
724	90.2753
722	90.274
720	90.3297
718	90.378
716	90.3677
714	90.3807
712	90.377
710	90.444
708	90.508
706	90.5577
704	90.5937
702	90.6263
700	90.7017
698	90.7367
696	90.8517
694	91.0003
692	91.0527
690	91.167
688	91.2303
686	91.1553
684	91.1907
682	91.1347
680	91.1103
678	91.2
676	91.261
674	91.4153
672	91.5397
670	91.6183
668	91.6123
666	91.6313
664	91.6707
662	91.7283
660	91.8357
658	91.8427
656	91.857
654	91.823
652	91.8323
650	91.882
648	91.8727
646	91.8863
644	91.8577
642	91.872
640	91.812
638	91.755
636	91.7313
634	91.5557
632	91.5157
630	91.4517
628	91.2967
626	91.225
624	91.088
622	90.8857
620	90.759
618	90.5747
616	90.361
614	90.2497
612	90.0097
610	89.7517
608	89.5643
606	89.2753
604	89.0497
602	88.9217
600	88.6733
598	88.4757
596	88.2537
594	87.9787
592	87.7113
590	87.437
588	87.1727
586	86.895
584	86.674
582	86.4117
580	86.1683
578	85.979
576	85.75
574	85.4983
572	85.2757
570	84.9877
568	84.7117
566	84.53
564	84.2227
562	83.9963
560	83.77
558	83.4243
556	83.2013
554	82.8887
552	82.6087
550	82.429
548	82.1377
546	81.85
544	81.5873
542	81.1833
540	80.843
538	80.55
536	80.1217
534	79.7537
532	79.3173
530	78.84
528	78.36
526	77.89
524	76.8757
522	76.1813
520	75.6087
518	75.294
516	74.839
514	74.1937
512	73.395
510	72.7057
508	71.9507
506	71.154
504	70.4253
502	69.5847
500	68.8197
498	68.1547
496	67.477
494	66.9
492	66.3893
490	65.8843
488	65.523
486	65.2667
484	65.0853
482	65.1033
480	65.222
478	65.4137
476	65.6873
474	65.97
472	66.2057
470	66.407
468	66.58
466	66.7317
464	66.9213
462	67.0803
460	67.2107
458	67.232
456	67.0897
454	66.823
452	66.4177
450	65.807
448	65.0553
446	64.2637
444	63.3043
442	62.3837
440	61.4987
438	60.485
436	59.6063
434	58.6573
432	57.7097
430	56.8373
428	55.8993
426	55.026
424	53.1843
422	51.7573
420	50.6933
418	50.1137
416	49.1917
414	47.9617
412	46.5617
410	45.1083
408	43.631
406	42.1413
404	40.6667
402	39.1587
400	37.6777
398	36.25
396	34.8573
394	33.4387
392	32.0537
390	30.6633
388	29.2317
386	27.889
384	26.583
382	25.4517
380	24.462
378	23.759
376	23.237
374	22.671
372	22.5187
370	22.4593
368	22.4247
366	22.343
364	22.352
362	22.3603
360	22.3983
358	22.4187
356	22.4217
354	22.399
352	22.355
350	22.4033
348	22.3863
346	22.4033
344	22.486
342	22.6
340	22.4807
338	22.458
336	22.3873
334	22.28
332	22.163
330	21.9297
328	21.656
326	21.431
324	21.2007
322	21.104
320	20.9903
318	20.8227
316	20.7623
314	20.602
312	20.5493
310	20.5607
308	20.5587
306	20.635
304	20.5783
302	20.672
300	20.7453
298	20.7883
296	21.0043
294	21.1617
292	21.27
290	21.4387
288	21.5693
286	21.7643
284	21.9087
282	22.1377
280	22.259
278	22.2913
276	22.4393
274	22.452
272	22.459
270	22.4103
268	22.2563
266	22.0583
264	21.942
262	21.817
260	21.678
258	21.643
256	21.5167
254	21.4097
252	21.4103
250	21.348
248	21.2987
246	21.3313
244	21.3063
242	21.3293
240	21.5823
238	21.8537
236	22.17
234	22.525
232	22.8787
230	23.1917
228	23.482
226	23.6933
224	23.7647
222	23.7643
220	23.8823
218	24.0933
216	24.213
214	24.5923
212	25.323
210	25.6483
208	26.6893
206	27.625
204	28.989
202	30.4617
200	32.3853
198	34.7837
196	37.8457
194	50.5333
192	51.03
190	41.3977
1344	--
92.118	--
1342	--
92.057	--
1340	--
92.051	--
1338	--
92.056	--
1336	--
92.067	--
1334	--
92.148	--
1332	--
92.139	--
1330	--
92.137	--
1328	--
92.118	--
1326	--
92.159	--
1324	--
92.226	--
1322	--
92.263	--
1320	--
92.275	--
1318	--
92.245	--
1316	--
92.255	--
1314	--
92.275	--
1312	--
92.323	--
1310	--
92.32	--
1308	--
92.301	--
1306	--
92.315	--
1304	--
92.339	--
1302	--
92.387	--
1300	--
92.403	--
1298	--
92.404	--
1296	--
92.346	--
1294	--
92.369	--
1292	--
92.382	--
1290	--
92.409	--
1288	--
92.45	--
1286	--
92.436	--
1284	--
92.421	--
1282	--
92.417	--
1280	--
92.449	--
1278	--
92.461	--
1276	--
92.454	--
1274	--
92.424	--
1272	--
92.415	--
1270	--
92.43	--
1268	--
92.454	--
1266	--
92.481	--
1264	--
92.485	--
1262	--
92.486	--
1260	--
92.488	--
1258	--
92.514	--
1256	--
92.544	--
1254	--
92.522	--
1252	--
92.528	--
1250	--
92.5	--
1248	--
92.453	--
1246	--
92.5	--
1244	--
92.52	--
1242	--
92.557	--
1240	--
92.561	--
1238	--
92.507	--
1236	--
92.508	--
1234	--
92.513	--
1232	--
92.555	--
1230	--
92.608	--
1228	--
92.632	--
1226	--
92.62	--
1224	--
92.644	--
1222	--
92.617	--
1220	--
92.646	--
1218	--
92.666	--
1216	--
92.621	--
1214	--
92.653	--
1212	--
92.671	--
1210	--
92.736	--
1208	--
92.786	--
1206	--
92.748	--
1204	--
92.712	--
1202	--
92.729	--
1200	--
92.779	--
1198	--
92.784	--
1196	--
92.835	--
1194	--
92.81	--
1192	--
92.797	--
1190	--
92.773	--
1188	--
92.782	--
1186	--
92.847	--
1184	--
92.913	--
1182	--
92.955	--
1180	--
92.932	--
1178	--
92.866	--
1176	--
92.858	--
1174	--
92.86	--
1172	--
92.912	--
1170	--
92.966	--
1168	--
92.945	--
1166	--
92.921	--
1164	--
92.869	--
1162	--
92.872	--
1160	--
92.886	--
1158	--
92.889	--
1156	--
92.857	--
1154	--
92.828	--
1152	--
92.84	--
1150	--
92.882	--
1148	--
92.95	--
1146	--
92.958	--
1144	--
92.931	--
1142	--
92.933	--
1140	--
92.95	--
1138	--
92.986	--
1136	--
93.007	--
1134	--
92.98	--
1132	--
92.957	--
1130	--
92.966	--
1128	--
93.001	--
1126	--
93.072	--
1124	--
93.089	--
1122	--
93.097	--
1120	--
93.085	--
1118	--
93.051	--
1116	--
93.046	--
1114	--
93.03	--
1112	--
93.031	--
1110	--
93.009	--
1108	--
93.018	--
1106	--
93.02	--
1104	--
93.028	--
1102	--
93.032	--
1100	--
93.008	--
1098	--
93.002	--
1096	--
93.001	--
1094	--
93.027	--
1092	--
93.05	--
1090	--
93.07	--
1088	--
93.069	--
1086	--
93.084	--
1084	--
93.106	--
1082	--
93.112	--
1080	--
93.129	--
1078	--
93.143	--
1076	--
93.134	--
1074	--
93.128	--
1072	--
93.125	--
1070	--
93.112	--
1068	--
93.129	--
1066	--
93.143	--
1064	--
93.144	--
1062	--
93.146	--
1060	--
93.14	--
1058	--
93.145	--
1056	--
93.156	--
1054	--
93.126	--
1052	--
93.11	--
1050	--
93.113	--
1048	--
93.133	--
1046	--
93.196	--
1044	--
93.221	--
1042	--
93.228	--
1040	--
93.174	--
1038	--
93.147	--
1036	--
93.174	--
1034	--
93.195	--
1032	--
93.25	--
1030	--
93.252	--
1028	--
93.238	--
1026	--
93.237	--
1024	--
93.246	--
1022	--
93.254	--
1020	--
93.244	--
1018	--
93.236	--
1016	--
93.251	--
1014	--
93.301	--
1012	--
93.332	--
1010	--
93.351	--
1008	--
93.333	--
1006	--
93.312	--
1004	--
93.326	--
1002	--
93.35	--
1000	--
93.392	--
998	--
93.408	--
996	--
93.407	--
994	--
93.399	--
992	--
93.391	--
990	--
93.427	--
988	--
93.455	--
986	--
93.464	--
984	--
93.447	--
982	--
93.407	--
980	--
93.381	--
978	--
93.381	--
976	--
93.429	--
974	--
93.44	--
972	--
93.48	--
970	--
93.496	--
968	--
93.483	--
966	--
93.493	--
964	--
93.523	--
962	--
93.523	--
960	--
93.498	--
958	--
93.509	--
956	--
93.484	--
954	--
93.5	--
952	--
93.526	--
950	--
93.498	--
948	--
93.481	--
946	--
93.474	--
944	--
93.5	--
942	--
93.553	--
940	--
93.573	--
938	--
93.573	--
936	--
93.574	--
934	--
93.606	--
932	--
93.623	--
930	--
93.654	--
928	--
93.653	--
926	--
93.622	--
924	--
93.631	--
922	--
93.672	--
920	--
93.681	--
918	--
93.742	--
916	--
93.756	--
914	--
93.757	--
912	--
93.778	--
910	--
93.743	--
908	--
93.787	--
906	--
93.732	--
904	--
93.73	--
902	--
93.669	--
900	--
93.603	--
898	--
93.643	--
896	--
93.641	--
894	--
93.706	--
892	--
93.727	--
890	--
93.716	--
888	--
93.714	--
886	--
93.761	--
884	--
93.778	--
882	--
93.84	--
880	--
93.886	--
878	--
93.858	--
876	--
93.872	--
874	--
93.824	--
872	--
93.847	--
870	--
93.925	--
868	--
93.92	--
866	--
93.951	--
864	--
93.916	--
862	--
93.857	--
860	--
93.946	--
858	--
93.941	--
856	--
93.916	--
854	--
93.985	--
852	--
94.051	--
850	--
94.368	--
848	--
94.578	--
846	--
94.373	--
844	--
94.095	--
842	--
93.773	--
840	--
93.684	--
838	--
93.684	--
836	--
93.937	--
834	--
94.017	--
832	--
94.03	--
830	--
93.972	--
828	--
94.15	--
826	--
94.23	--
824	--
94.297	--
822	--
94.465	--
820	--
94.236	--
818	--
94.167	--
816	--
94.089	--
814	--
94.075	--
812	--
94.209	--
810	--
94.176	--
808	--
94.195	--
806	--
94.306	--
804	--
94.355	--
802	--
94.367	--
800	--
94.351	--
798	--
94.241	--
796	--
94.276	--
794	--
94.378	--
792	--
94.452	--
790	--
94.403	--
788	--
94.365	--
786	--
94.253	--
784	--
94.249	--
782	--
94.377	--
780	--
94.373	--
778	--
94.432	--
776	--
94.322	--
774	--
94.342	--
772	--
94.306	--
770	--
94.319	--
768	--
94.387	--
766	--
94.268	--
764	--
94.297	--
762	--
94.183	--
760	--
94.244	--
758	--
94.233	--
756	--
94.273	--
754	--
94.352	--
752	--
94.229	--
750	--
94.304	--
748	--
94.259	--
746	--
94.293	--
744	--
94.405	--
742	--
94.422	--
740	--
94.44	--
738	--
94.36	--
736	--
94.338	--
734	--
94.32	--
732	--
94.332	--
730	--
94.431	--
728	--
94.396	--
726	--
94.393	--
724	--
94.445	--
722	--
94.396	--
720	--
94.425	--
718	--
94.487	--
716	--
94.416	--
714	--
94.39	--
712	--
94.398	--
710	--
94.392	--
708	--
94.419	--
706	--
94.453	--
704	--
94.393	--
702	--
94.361	--
700	--
94.414	--
698	--
94.385	--
696	--
94.483	--
694	--
94.638	--
692	--
94.59	--
690	--
94.671	--
688	--
94.679	--
686	--
94.536	--
684	--
94.55	--
682	--
94.449	--
680	--
94.355	--
678	--
94.332	--
676	--
94.327	--
674	--
94.37	--
672	--
94.441	--
670	--
94.462	--
668	--
94.373	--
666	--
94.36	--
664	--
94.331	--
662	--
94.348	--
660	--
94.461	--
658	--
94.424	--
656	--
94.383	--
654	--
94.332	--
652	--
94.279	--
650	--
94.295	--
648	--
94.317	--
646	--
94.319	--
644	--
94.323	--
642	--
94.367	--
640	--
94.325	--
638	--
94.308	--
636	--
94.315	--
634	--
94.214	--
632	--
94.204	--
630	--
94.203	--
628	--
94.13	--
626	--
94.146	--
624	--
94.144	--
622	--
94.075	--
620	--
94.081	--
618	--
94.036	--
616	--
93.972	--
614	--
94.044	--
612	--
93.988	--
610	--
93.919	--
608	--
93.956	--
606	--
93.848	--
604	--
93.831	--
602	--
93.935	--
600	--
93.863	--
598	--
93.908	--
596	--
93.901	--
594	--
93.853	--
592	--
93.853	--
590	--
93.804	--
588	--
93.758	--
586	--
93.721	--
584	--
93.708	--
582	--
93.641	--
580	--
93.646	--
578	--
93.628	--
576	--
93.575	--
574	--
93.591	--
572	--
93.578	--
570	--
93.505	--
568	--
93.496	--
566	--
93.511	--
564	--
93.436	--
562	--
93.49	--
560	--
93.466	--
558	--
93.336	--
556	--
93.36	--
554	--
93.252	--
552	--
93.252	--
550	--
93.353	--
548	--
93.319	--
546	--
93.289	--
544	--
93.307	--
542	--
93.157	--
540	--
93.087	--
538	--
93.126	--
536	--
92.964	--
534	--
92.975	--
532	--
92.932	--
530	--
92.824	--
528	--
92.787	--
526	--
92.782	--
524	--
92.622	--
522	--
92.644	--
520	--
92.606	--
518	--
92.537	--
516	--
92.548	--
514	--
92.524	--
512	--
92.331	--
510	--
92.383	--
508	--
92.315	--
506	--
92.175	--
504	--
92.214	--
502	--
[truncated: 313 more rows]
