# Supplementary material for: Humidity sensing using Zn(1.6 − x)Na0.4CuxTiO4 spinel nanostructures
Source: Sci Rep. 2024 Jan 4;14:562. doi: 10.1038/s41598-023-50888-6 (PMC10766635; doi:10.1038/s41598-023-50888-6)
Supplement: Supplementary file 3 — Supplementary Information 3. [file 41598_2023_50888_MOESM3_ESM.xlsx]

## Sheet: Sheet1
λ, nm	Rd
2500	90.483
2498	90.027
2496	90.253
2494	90.611
2492	89.55
2490	90.64
2488	91.325
2486	92.217
2484	93.488
2482	91.486
2480	90.725
2478	92.227
2476	91.094
2474	92.529
2472	93.02
2470	91.169
2468	91.784
2466	91.945
2464	91.215
2462	92.454
2460	91.971
2458	92.475
2456	92.271
2454	92.595
2452	92.487
2450	91.482
2448	92.591
2446	92.393
2444	93.059
2442	93.434
2440	92.371
2438	92.277
2436	92.112
2434	92.102
2432	92.276
2430	91.802
2428	92.221
2426	93.004
2424	93.109
2422	93.62
2420	92.71
2418	92.786
2416	93.283
2414	93.348
2412	93.9
2410	92.981
2408	92.984
2406	93.241
2404	93.164
2402	93.776
2400	93.488
2398	93.676
2396	93.971
2394	93.617
2392	93.304
2390	93.004
2388	93.435
2386	93.586
2384	93.249
2382	92.793
2380	93.168
2378	93.959
2376	95.283
2374	95.189
2372	93.627
2370	92.404
2368	92.379
2366	93.006
2364	93.884
2362	93.841
2360	93.244
2358	92.923
2356	93.414
2354	94.388
2352	94.428
2350	94.226
2348	93.326
2346	92.946
2344	93.462
2342	94.382
2340	94.456
2338	93.738
2336	93.392
2334	92.633
2332	92.813
2330	93.444
2328	93.043
2326	92.743
2324	92.004
2322	91.568
2320	91.385
2318	91.502
2316	92.435
2314	92.471
2312	91.544
2310	91.241
2308	91.286
2306	92.01
2304	92.506
2302	91.885
2300	91.23
2298	90.438
2296	90.861
2294	91.345
2292	90.818
2290	90.869
2288	90.196
2286	90.072
2284	90.51
2282	89.831
2280	90.105
2278	89.736
2276	89.032
2274	88.968
2272	88.846
2270	89.001
2268	89.001
2266	88.871
2264	88.41
2262	87.856
2260	87.757
2258	87.657
2256	87.672
2254	87.291
2252	86.828
2250	86.429
2248	86.236
2246	86.464
2244	86.361
2242	86.385
2240	85.731
2238	85.811
2236	85.95
2234	85.16
2232	85.752
2230	85.075
2228	84.749
2226	85.319
2224	84.67
2222	84.874
2220	84.399
2218	84.404
2216	84.557
2214	83.956
2212	84.366
2210	83.411
2208	83.484
2206	83.918
2204	83.756
2202	84.74
2200	84.837
2198	85.146
2196	86.188
2194	86.422
2192	87.414
2190	88.036
2188	88.626
2186	89.337
2184	89.733
2182	90.706
2180	90.925
2178	91.063
2176	91.63
2174	91.389
2172	91.9
2170	92.148
2168	92.162
2166	92.632
2164	92.904
2162	93.508
2160	93.458
2158	93.909
2156	94.105
2154	94.278
2152	94.957
2150	94.602
2148	94.502
2146	94.708
2144	94.883
2142	95.186
2140	95.478
2138	95.488
2136	95.6
2134	95.849
2132	95.856
2130	96.004
2128	95.664
2126	95.902
2124	95.62
2122	95.965
2120	95.985
2118	95.913
2116	96.411
2114	95.957
2112	96.238
2110	95.952
2108	95.667
2106	95.601
2104	94.965
2102	94.953
2100	94.766
2098	94.66
2096	94.823
2094	94.716
2092	94.576
2090	94.455
2088	94.375
2086	94.505
2084	94.553
2082	94.427
2080	94.485
2078	94.529
2076	94.484
2074	94.388
2072	94.276
2070	93.829
2068	93.663
2066	93.637
2064	93.981
2062	93.905
2060	94.082
2058	94.071
2056	93.766
2054	93.932
2052	93.775
2050	93.899
2048	93.848
2046	93.835
2044	93.683
2042	93.711
2040	93.633
2038	93.629
2036	93.402
2034	93.261
2032	93.173
2030	92.981
2028	93.514
2026	93.227
2024	93.098
2022	92.835
2020	92.404
2018	92.614
2016	92.418
2014	92.665
2012	92.742
2010	92.435
2008	92.521
2006	92.467
2004	92.517
2002	92.66
2000	92.637
1998	92.34
1996	92.231
1994	92.122
1992	92.153
1990	92.248
1988	91.792
1986	91.817
1984	91.763
1982	91.62
1980	91.879
1978	91.85
1976	91.698
1974	91.698
1972	91.631
1970	91.762
1968	91.805
1966	91.995
1964	91.925
1962	91.554
1960	91.252
1958	91.101
1956	91.47
1954	91.547
1952	91.39
1950	91.113
1948	90.696
1946	90.939
1944	91.316
1942	91.297
1940	91.398
1938	90.924
1936	90.769
1934	91.09
1932	90.897
1930	91.173
1928	90.814
1926	90.627
1924	90.647
1922	90.537
1920	91.241
1918	91.215
1916	91.131
1914	91.157
1912	90.765
1910	91.035
1908	91.123
1906	90.911
1904	90.511
1902	90.719
1900	91.176
1898	91.331
1896	91.236
1894	91.153
1892	91.167
1890	91.007
1888	91.048
1886	91.062
1884	90.967
1882	90.99
1880	90.998
1878	91.131
1876	91.412
1874	91.654
1872	91.782
1870	91.96
1868	92.054
1866	92.155
1864	92.346
1862	92.266
1860	92.25
1858	92.204
1856	92.107
1854	92.177
1852	92.196
1850	92.063
1848	92
1846	92.022
1844	92.154
1842	92.309
1840	92.476
1838	92.407
1836	92.263
1834	92.213
1832	92.212
1830	92.402
1828	92.507
1826	92.551
1824	92.429
1822	92.328
1820	92.354
1818	92.372
1816	92.422
1814	92.269
1812	92.057
1810	91.977
1808	91.919
1806	92.141
1804	92.169
1802	92.2
1800	92.147
1798	92.004
1796	92.093
1794	91.975
1792	92.04
1790	92.089
1788	92.032
1786	92.104
1784	92.096
1782	91.986
1780	92.076
1778	92.04
1776	92.14
1774	92.204
1772	92.111
1770	92.154
1768	92.103
1766	92.101
1764	92.101
1762	92.086
1760	92.078
1758	92.143
1756	92.244
1754	92.276
1752	92.269
1750	92.19
1748	92.181
1746	92.248
1744	92.266
1742	92.35
1740	92.359
1738	92.26
1736	92.363
1734	92.432
1732	92.455
1730	92.482
1728	92.413
1726	92.386
1724	92.292
1722	92.389
1720	92.426
1718	92.372
1716	92.438
1714	92.369
1712	92.439
1710	92.481
1708	92.561
1706	92.66
1704	92.648
1702	92.655
1700	92.549
1698	92.69
1696	92.633
1694	92.811
1692	92.835
1690	92.737
1688	92.743
1686	92.631
1684	92.648
1682	92.559
1680	92.588
1678	92.541
1676	92.603
1674	92.604
1672	92.608
1670	92.696
1668	92.669
1666	92.629
1664	92.661
1662	92.556
1660	92.601
1658	92.624
1656	92.589
1654	92.618
1652	92.463
1650	92.477
1648	92.466
1646	92.484
1644	92.588
1642	92.653
1640	92.607
1638	92.606
1636	92.629
1634	92.627
1632	92.638
1630	92.655
1628	92.589
1626	92.511
1624	92.506
1622	92.477
1620	92.487
1618	92.479
1616	92.472
1614	92.462
1612	92.383
1610	92.461
1608	92.448
1606	92.427
1604	92.504
1602	92.524
1600	92.548
1598	92.582
1596	92.575
1594	92.546
1592	92.516
1590	92.467
1588	92.471
1586	92.48
1584	92.606
1582	92.63
1580	92.667
1578	92.599
1576	92.486
1574	92.483
1572	92.417
1570	92.435
1568	92.486
1566	92.485
1564	92.485
1562	92.541
1560	92.474
1558	92.453
1556	92.424
1554	92.32
1552	92.302
1550	92.312
1548	92.297
1546	92.303
1544	92.34
1542	92.324
1540	92.31
1538	92.289
1536	92.204
1534	92.19
1532	92.229
1530	92.241
1528	92.251
1526	92.201
1524	92.159
1522	92.067
1520	92.061
1518	92.027
1516	92.015
1514	92.068
1512	92.053
1510	92.049
1508	92.016
1506	91.947
1504	91.89
1502	91.817
1500	91.823
1498	91.782
1496	91.743
1494	91.699
1492	91.571
1490	91.468
1488	91.465
1486	91.44
1484	91.373
1482	91.361
1480	91.257
1478	91.24
1476	91.213
1474	91.187
1472	91.06
1470	91.014
1468	90.999
1466	90.915
1464	90.945
1462	90.813
1460	90.732
1458	90.688
1456	90.601
1454	90.548
1452	90.414
1450	90.282
1448	90.245
1446	90.159
1444	90.09
1442	90.065
1440	89.868
1438	89.782
1436	89.674
1434	89.496
1432	89.465
1430	89.317
1428	89.202
1426	89.131
1424	88.974
1422	88.827
1420	88.72
1418	88.537
1416	88.39
1414	88.246
1412	88.047
1410	87.938
1408	87.795
1406	87.64
1404	87.469
1402	87.228
1400	86.995
1398	86.819
1396	86.587
1394	86.339
1392	86.021
1390	85.695
1388	85.441
1386	85.281
1384	85.133
1382	84.981
1380	84.837
1378	84.7
1376	84.609
1374	84.628
1372	84.714
1370	84.795
1368	84.936
1366	84.974
1364	84.97
1362	85.03
1360	85.028
1358	85.064
1356	85.116
1354	85.05
1352	84.988
1350	84.884
1348	84.68
1346	84.506
1344	84.357
1342	84.168
1340	84.029
1338	83.854
1336	83.676
1334	83.575
1332	83.454
1330	83.346
1328	83.233
1326	83.093
1324	82.978
1322	82.884
1320	82.756
1318	82.603
1316	82.473
1314	82.327
1312	82.203
1310	82.067
1308	81.914
1306	81.776
1304	81.617
1302	81.509
1300	81.375
1298	81.226
1296	81.118
1294	80.985
1292	80.864
1290	80.702
1288	80.562
1286	80.44
1284	80.316
1282	80.244
1280	80.106
1278	79.989
1276	79.845
1274	79.699
1272	79.598
1270	79.435
1268	79.333
1266	79.205
1264	79.061
1262	78.954
1260	78.805
1258	78.711
1256	78.616
1254	78.488
1252	78.362
1250	78.208
1248	78.093
1246	78.02
1244	77.937
1242	77.872
1240	77.782
1238	77.644
1236	77.568
1234	77.452
1232	77.344
1230	77.286
1228	77.184
1226	77.059
1224	76.997
1222	76.904
1220	76.849
1218	76.836
1216	76.742
1214	76.663
1212	76.553
1210	76.484
1208	76.406
1206	76.314
1204	76.226
1202	76.144
1200	76.104
1198	76.065
1196	76.003
1194	75.926
1192	75.876
1190	75.824
1188	75.809
1186	75.826
1184	75.827
1182	75.809
1180	75.76
1178	75.676
1176	75.616
1174	75.581
1172	75.572
1170	75.576
1168	75.526
1166	75.48
1164	75.426
1162	75.407
1160	75.411
1158	75.39
1156	75.374
1154	75.339
1152	75.34
1150	75.332
1148	75.338
1146	75.365
1144	75.347
1142	75.37
1140	75.389
1138	75.381
1136	75.416
1134	75.443
1132	75.44
1130	75.465
1128	75.459
1126	75.499
1124	75.542
1122	75.575
1120	75.637
1118	75.633
1116	75.656
1114	75.684
1112	75.72
1110	75.778
1108	75.842
1106	75.893
1104	75.923
1102	75.982
1100	76.025
1098	76.122
1096	76.218
1094	76.287
1092	76.366
1090	76.403
1088	76.466
1086	76.531
1084	76.598
1082	76.692
1080	76.764
1078	76.857
1076	76.969
1074	77.045
1072	77.164
1070	77.278
1068	77.377
1066	77.473
1064	77.539
1062	77.61
1060	77.676
1058	77.788
1056	77.929
1054	78.029
1052	78.139
1050	78.248
1048	78.344
1046	78.468
1044	78.602
1042	78.722
1040	78.831
1038	78.953
1036	79.091
1034	79.224
1032	79.368
1030	79.488
1028	79.597
1026	79.727
1024	79.889
1022	80.039
1020	80.197
1018	80.35
1016	80.465
1014	80.651
1012	80.784
1010	80.904
1008	81.04
1006	81.153
1004	81.293
1002	81.404
1000	81.532
998	81.626
996	81.763
994	81.981
992	82.118
990	82.3
988	82.429
986	82.554
984	82.708
982	82.815
980	82.969
978	83.079
976	83.194
974	83.351
972	83.478
970	83.62
968	83.78
966	83.874
964	84.013
962	84.105
960	84.205
958	84.334
956	84.419
954	84.561
952	84.649
950	84.724
948	84.834
946	84.926
944	85.02
942	85.178
940	85.245
938	85.293
936	85.382
934	85.451
932	85.557
930	85.634
928	85.687
926	85.729
924	85.76
922	85.843
920	85.889
918	85.918
916	85.912
914	85.9
912	85.867
910	85.806
908	85.799
906	85.792
904	85.789
902	85.787
900	85.746
898	85.62
896	85.525
894	85.437
892	85.349
890	85.286
888	85.203
886	85.082
884	84.922
882	84.789
880	84.732
878	84.622
876	84.522
874	84.346
872	84.091
870	83.946
868	83.784
866	83.613
864	83.45
862	83.264
860	83.099
858	82.993
856	82.744
854	82.572
852	82.144
850	81.809
848	81.778
846	81.577
844	81.331
842	81.053
840	80.881
838	80.672
836	80.714
834	80.539
832	80.382
830	80.188
828	80.086
826	79.941
824	79.717
822	79.783
820	79.652
818	79.447
816	79.432
814	79.305
812	79.185
810	79.118
808	78.982
806	78.909
804	78.826
802	78.827
800	78.722
798	78.585
796	78.515
794	78.486
792	78.437
790	78.329
788	78.219
786	78.088
784	78.032
782	77.985
780	77.965
778	77.961
776	77.924
774	77.924
772	77.905
770	77.851
768	77.901
766	77.856
764	77.804
762	77.766
760	77.7
758	77.712
756	77.774
754	77.814
752	77.723
750	77.848
748	77.825
746	77.855
744	77.995
742	77.968
740	77.964
738	78.01
736	77.981
734	77.999
732	78.051
730	78.116
728	78.165
726	78.271
724	78.293
722	78.26
720	78.439
718	78.463
716	78.531
714	78.704
712	78.703
710	78.866
708	79.01
706	79.118
704	79.27
702	79.416
700	79.545
698	79.626
696	79.787
694	79.965
692	80.129
690	80.367
688	80.555
686	80.633
684	80.737
682	80.852
680	80.895
678	81.047
676	81.287
674	81.475
672	81.737
670	81.969
668	82.036
666	82.103
664	82.227
662	82.348
660	82.464
658	82.593
656	82.719
654	82.708
652	82.835
650	82.888
648	82.785
646	82.78
644	82.709
642	82.611
640	82.526
638	82.392
636	82.239
634	82.036
632	81.825
630	81.632
628	81.289
626	81.026
624	80.696
622	80.284
620	79.948
618	79.487
616	79.051
614	78.655
612	78.179
610	77.662
608	77.18
606	76.606
604	76.071
602	75.634
600	75.102
598	74.607
596	74.08
594	73.542
592	73.011
590	72.456
588	71.984
586	71.475
584	70.997
582	70.556
580	70.07
578	69.579
576	69.164
574	68.68
572	68.193
570	67.748
568	67.264
566	66.904
564	66.48
562	66.079
560	65.653
558	65.108
556	64.669
554	64.201
552	63.73
550	63.275
548	62.769
546	62.221
544	61.68
542	61.065
540	60.407
538	59.739
536	59.009
534	58.279
532	57.458
530	56.603
528	55.667
526	54.73
524	52.895
522	51.527
520	50.498
518	49.987
516	49.139
514	48.038
512	46.776
510	45.561
508	44.352
506	43.159
504	42.056
502	40.946
500	39.941
498	39.012
496	38.133
494	37.398
492	36.76
490	36.219
488	35.828
486	35.561
484	35.433
482	35.486
480	35.607
478	35.822
476	36.078
474	36.306
472	36.596
470	36.811
468	36.999
466	37.255
464	37.422
462	37.622
460	37.811
458	37.805
456	37.689
454	37.342
452	36.806
450	36.107
448	35.235
446	34.332
444	33.356
442	32.362
440	31.445
438	30.487
436	29.568
434	28.694
432	27.899
430	27.167
428	26.502
426	25.938
424	24.88
422	24.191
420	23.762
418	23.569
416	23.325
414	23.051
412	22.705
410	22.429
408	22.147
406	21.824
404	21.514
402	21.129
400	20.693
398	20.228
396	19.74
394	19.172
392	18.635
390	18.048
388	17.508
386	17.087
384	16.743
382	16.508
380	16.269
378	16.121
376	15.976
374	15.687
372	15.504
370	15.53
368	15.494
366	15.42
364	15.334
362	15.293
360	15.261
358	15.282
356	15.311
354	15.345
352	15.382
350	15.407
348	15.41
346	15.365
344	15.471
342	15.706
340	15.713
338	15.688
336	15.82
334	15.927
332	15.997
330	16.11
328	16.182
326	16.227
324	16.469
322	16.747
320	17.045
318	17.451
316	17.81
314	18.076
312	18.4
310	18.567
308	18.793
306	18.949
304	19.089
302	19.313
300	19.44
298	19.6
296	19.851
294	20.127
292	20.259
290	20.521
288	20.63
286	20.695
284	20.873
282	21.057
280	21.194
278	21.28
276	21.31
274	21.286
272	21.302
270	21.186
268	21.17
266	20.916
264	20.686
262	20.7
260	20.597
258	20.603
256	20.568
254	20.485
252	20.478
250	20.473
248	20.459
246	20.388
244	20.363
242	20.506
240	20.78
238	21.01
236	21.397
234	21.667
232	21.952
230	22.395
228	22.466
226	22.763
224	23.219
222	23.201
220	23.432
218	23.712
216	23.523
214	23.846
212	24.52
210	24.802
208	26.09
206	27.817
204	29.019
202	29.927
200	31.377
198	32.049
196	32.066
194	42.415
192	48.4
190	34.067
1344	--
92.118	--
1342	--
92.057	--
1340	--
92.051	--
1338	--
92.056	--
1336	--
92.067	--
1334	--
92.148	--
1332	--
92.139	--
1330	--
92.137	--
1328	--
92.118	--
1326	--
92.159	--
1324	--
92.226	--
1322	--
92.263	--
1320	--
92.275	--
1318	--
92.245	--
1316	--
92.255	--
1314	--
92.275	--
1312	--
92.323	--
1310	--
92.32	--
1308	--
92.301	--
1306	--
92.315	--
1304	--
92.339	--
1302	--
92.387	--
1300	--
92.403	--
1298	--
92.404	--
1296	--
92.346	--
1294	--
92.369	--
1292	--
92.382	--
1290	--
92.409	--
1288	--
92.45	--
1286	--
92.436	--
1284	--
92.421	--
1282	--
92.417	--
1280	--
92.449	--
1278	--
92.461	--
1276	--
92.454	--
1274	--
92.424	--
1272	--
92.415	--
1270	--
92.43	--
1268	--
92.454	--
1266	--
92.481	--
1264	--
92.485	--
1262	--
92.486	--
1260	--
92.488	--
1258	--
92.514	--
1256	--
92.544	--
1254	--
92.522	--
1252	--
92.528	--
1250	--
92.5	--
1248	--
92.453	--
1246	--
92.5	--
1244	--
92.52	--
1242	--
92.557	--
1240	--
92.561	--
1238	--
92.507	--
1236	--
92.508	--
1234	--
92.513	--
1232	--
92.555	--
1230	--
92.608	--
1228	--
92.632	--
1226	--
92.62	--
1224	--
92.644	--
1222	--
92.617	--
1220	--
92.646	--
1218	--
92.666	--
1216	--
92.621	--
1214	--
92.653	--
1212	--
92.671	--
1210	--
92.736	--
1208	--
92.786	--
1206	--
92.748	--
1204	--
92.712	--
1202	--
92.729	--
1200	--
92.779	--
1198	--
92.784	--
1196	--
92.835	--
1194	--
92.81	--
1192	--
92.797	--
1190	--
92.773	--
1188	--
92.782	--
1186	--
92.847	--
1184	--
92.913	--
1182	--
92.955	--
1180	--
92.932	--
1178	--
92.866	--
1176	--
92.858	--
1174	--
92.86	--
1172	--
92.912	--
1170	--
92.966	--
1168	--
92.945	--
1166	--
92.921	--
1164	--
92.869	--
1162	--
92.872	--
1160	--
92.886	--
1158	--
92.889	--
1156	--
92.857	--
1154	--
92.828	--
1152	--
92.84	--
1150	--
92.882	--
1148	--
92.95	--
1146	--
92.958	--
1144	--
92.931	--
1142	--
92.933	--
1140	--
92.95	--
1138	--
92.986	--
1136	--
93.007	--
1134	--
92.98	--
1132	--
92.957	--
1130	--
92.966	--
1128	--
93.001	--
1126	--
93.072	--
1124	--
93.089	--
1122	--
93.097	--
1120	--
93.085	--
1118	--
93.051	--
1116	--
93.046	--
1114	--
93.03	--
1112	--
93.031	--
1110	--
93.009	--
1108	--
93.018	--
1106	--
93.02	--
1104	--
93.028	--
1102	--
93.032	--
1100	--
93.008	--
1098	--
93.002	--
1096	--
93.001	--
1094	--
93.027	--
1092	--
93.05	--
1090	--
93.07	--
1088	--
93.069	--
1086	--
93.084	--
1084	--
93.106	--
1082	--
93.112	--
1080	--
93.129	--
1078	--
93.143	--
1076	--
93.134	--
1074	--
93.128	--
1072	--
93.125	--
1070	--
93.112	--
1068	--
93.129	--
1066	--
93.143	--
1064	--
93.144	--
1062	--
93.146	--
1060	--
93.14	--
1058	--
93.145	--
1056	--
93.156	--
1054	--
93.126	--
1052	--
93.11	--
1050	--
93.113	--
1048	--
93.133	--
1046	--
93.196	--
1044	--
93.221	--
1042	--
93.228	--
1040	--
93.174	--
1038	--
93.147	--
1036	--
93.174	--
1034	--
93.195	--
1032	--
93.25	--
1030	--
93.252	--
1028	--
93.238	--
1026	--
93.237	--
1024	--
93.246	--
1022	--
93.254	--
1020	--
93.244	--
1018	--
93.236	--
1016	--
93.251	--
1014	--
93.301	--
1012	--
93.332	--
1010	--
93.351	--
1008	--
93.333	--
1006	--
93.312	--
1004	--
93.326	--
1002	--
93.35	--
1000	--
93.392	--
998	--
93.408	--
996	--
93.407	--
994	--
93.399	--
992	--
93.391	--
990	--
93.427	--
988	--
93.455	--
986	--
93.464	--
984	--
93.447	--
982	--
93.407	--
980	--
93.381	--
978	--
93.381	--
976	--
93.429	--
974	--
93.44	--
972	--
93.48	--
970	--
93.496	--
968	--
93.483	--
966	--
93.493	--
964	--
93.523	--
962	--
93.523	--
960	--
93.498	--
958	--
93.509	--
956	--
93.484	--
954	--
93.5	--
952	--
93.526	--
950	--
93.498	--
948	--
93.481	--
946	--
93.474	--
944	--
93.5	--
942	--
93.553	--
940	--
93.573	--
938	--
93.573	--
936	--
93.574	--
934	--
93.606	--
932	--
93.623	--
930	--
93.654	--
928	--
93.653	--
926	--
93.622	--
924	--
93.631	--
922	--
93.672	--
920	--
93.681	--
918	--
93.742	--
916	--
93.756	--
914	--
93.757	--
912	--
93.778	--
910	--
93.743	--
908	--
93.787	--
906	--
93.732	--
904	--
93.73	--
902	--
93.669	--
900	--
93.603	--
898	--
93.643	--
896	--
93.641	--
894	--
93.706	--
892	--
93.727	--
890	--
93.716	--
888	--
93.714	--
886	--
93.761	--
884	--
93.778	--
882	--
93.84	--
880	--
93.886	--
878	--
93.858	--
876	--
93.872	--
874	--
93.824	--
872	--
93.847	--
870	--
93.925	--
868	--
93.92	--
866	--
93.951	--
864	--
93.916	--
862	--
93.857	--
860	--
93.946	--
858	--
93.941	--
856	--
93.916	--
854	--
93.985	--
852	--
94.051	--
850	--
94.368	--
848	--
94.578	--
846	--
94.373	--
844	--
94.095	--
842	--
93.773	--
840	--
93.684	--
838	--
93.684	--
836	--
93.937	--
834	--
94.017	--
832	--
94.03	--
830	--
93.972	--
828	--
94.15	--
826	--
94.23	--
824	--
94.297	--
822	--
94.465	--
820	--
94.236	--
818	--
94.167	--
816	--
94.089	--
814	--
94.075	--
812	--
94.209	--
810	--
94.176	--
808	--
94.195	--
806	--
94.306	--
804	--
94.355	--
802	--
94.367	--
800	--
94.351	--
798	--
94.241	--
796	--
94.276	--
794	--
94.378	--
792	--
94.452	--
790	--
94.403	--
788	--
94.365	--
786	--
94.253	--
784	--
94.249	--
782	--
94.377	--
780	--
94.373	--
778	--
94.432	--
776	--
94.322	--
774	--
94.342	--
772	--
94.306	--
770	--
94.319	--
768	--
94.387	--
766	--
94.268	--
764	--
94.297	--
762	--
94.183	--
760	--
94.244	--
758	--
94.233	--
756	--
94.273	--
754	--
94.352	--
752	--
94.229	--
750	--
94.304	--
748	--
94.259	--
746	--
94.293	--
744	--
94.405	--
742	--
94.422	--
740	--
94.44	--
738	--
94.36	--
736	--
94.338	--
734	--
94.32	--
732	--
94.332	--
730	--
94.431	--
728	--
94.396	--
726	--
94.393	--
724	--
94.445	--
722	--
94.396	--
720	--
94.425	--
718	--
94.487	--
716	--
94.416	--
714	--
94.39	--
712	--
94.398	--
710	--
94.392	--
708	--
94.419	--
706	--
94.453	--
704	--
94.393	--
702	--
94.361	--
700	--
94.414	--
698	--
94.385	--
696	--
94.483	--
694	--
94.638	--
692	--
94.59	--
690	--
94.671	--
688	--
94.679	--
686	--
94.536	--
684	--
94.55	--
682	--
94.449	--
680	--
94.355	--
678	--
94.332	--
676	--
94.327	--
674	--
94.37	--
672	--
94.441	--
670	--
94.462	--
668	--
94.373	--
666	--
94.36	--
664	--
94.331	--
662	--
94.348	--
660	--
94.461	--
658	--
94.424	--
656	--
94.383	--
654	--
94.332	--
652	--
94.279	--
650	--
94.295	--
648	--
94.317	--
646	--
94.319	--
644	--
94.323	--
642	--
94.367	--
640	--
94.325	--
638	--
94.308	--
636	--
94.315	--
634	--
94.214	--
632	--
94.204	--
630	--
94.203	--
628	--
94.13	--
626	--
94.146	--
624	--
94.144	--
622	--
94.075	--
620	--
94.081	--
618	--
94.036	--
616	--
93.972	--
614	--
94.044	--
612	--
93.988	--
610	--
93.919	--
608	--
93.956	--
606	--
93.848	--
604	--
93.831	--
602	--
93.935	--
600	--
93.863	--
598	--
93.908	--
596	--
93.901	--
594	--
93.853	--
592	--
93.853	--
590	--
93.804	--
588	--
93.758	--
586	--
93.721	--
584	--
93.708	--
582	--
93.641	--
580	--
93.646	--
578	--
93.628	--
576	--
93.575	--
574	--
93.591	--
572	--
93.578	--
570	--
93.505	--
568	--
93.496	--
566	--
93.511	--
564	--
93.436	--
562	--
93.49	--
560	--
93.466	--
558	--
93.336	--
556	--
93.36	--
554	--
93.252	--
552	--
93.252	--
550	--
93.353	--
548	--
93.319	--
546	--
93.289	--
544	--
93.307	--
542	--
93.157	--
540	--
93.087	--
538	--
93.126	--
536	--
92.964	--
534	--
92.975	--
532	--
92.932	--
530	--
92.824	--
528	--
92.787	--
526	--
92.782	--
524	--
92.622	--
522	--
92.644	--
520	--
92.606	--
518	--
92.537	--
516	--
92.548	--
514	--
92.524	--
512	--
92.331	--
510	--
92.383	--
508	--
92.315	--
506	--
92.175	--
504	--
92.214	--
502	--
[truncated: 313 more rows]
