# Supplementary material for: Humidity sensing using Zn(1.6 − x)Na0.4CuxTiO4 spinel nanostructures
Source: Sci Rep. 2024 Jan 4;14:562. doi: 10.1038/s41598-023-50888-6 (PMC10766635; doi:10.1038/s41598-023-50888-6)
Supplement: Supplementary file 4 — Supplementary Information 4. [file 41598_2023_50888_MOESM4_ESM.xlsx]

## Sheet: Sheet1
λ, nm	Rd
2500	93.4583
2498	92.0357
2496	92.4577
2494	93.407
2492	92.2687
2490	92.384
2488	93.0917
2486	93.9237
2484	94.812
2482	93.696
2480	93.204
2478	93.9497
2476	93.2027
2474	94.4007
2472	94.0803
2470	92.836
2468	93.39
2466	93.2327
2464	93.0687
2462	94.1807
2460	93.668
2458	94.034
2456	93.7683
2454	94.0397
2452	94.2897
2450	93.63
2448	94.3273
2446	93.454
2444	93.8503
2442	94.3973
2440	93.866
2438	94.5737
2436	94.753
2434	94.1913
2432	94.5207
2430	94.0987
2428	94.952
2426	95.7687
2424	95.5313
2422	95.3847
2420	93.8183
2418	94.442
2416	95.6253
2414	95.9797
2412	95.9173
2410	94.7043
2408	94.1017
2406	94.852
2404	95.2947
2402	95.54
2400	95.054
2398	94.7283
2396	95.1367
2394	95.2587
2392	95.626
2390	95.3883
2388	95.1347
2386	94.9897
2384	94.7627
2382	94.71
2380	95.4493
2378	95.9037
2376	96.3447
2374	96.29
2372	95.2613
2370	94.6133
2368	95.045
2366	95.4173
2364	95.6663
2362	95.633
2360	95.3
2358	94.9243
2356	95.678
2354	96.1813
2352	95.8297
2350	95.848
2348	95.3383
2346	95.1
2344	95.746
2342	96.1603
2340	96.0853
2338	95.8397
2336	95.9283
2334	95.363
2332	95.302
2330	95.6963
2328	94.831
2326	94.752
2324	94.2917
2322	93.5513
2320	93.607
2318	93.521
2316	94.1133
2314	94.435
2312	93.654
2310	93.3953
2308	93.3457
2306	93.9263
2304	94.1917
2302	93.6107
2300	93.2163
2298	92.5323
2296	93.012
2294	93.4617
2292	92.762
2290	92.752
2288	92.164
2286	92.297
2284	92.5153
2282	91.7053
2280	91.6973
2278	91.0077
2276	91.0337
2274	91.064
2272	90.7773
2270	90.9587
2268	90.2723
2266	90.1773
2264	89.971
2262	89.5567
2260	89.4967
2258	89.512
2256	89.267
2254	88.8807
2252	88.75
2250	88.245
2248	88.2023
2246	88.5323
2244	88.253
2242	88.3873
2240	87.8253
2238	87.8047
2236	87.9927
2234	87.383
2232	87.618
2230	87.175
2228	86.9173
2226	87.2963
2224	86.8933
2222	87.0783
2220	86.55
2218	86.2873
2216	86.3723
2214	85.7083
2212	85.919
2210	85.1913
2208	85.3237
2206	85.6473
2204	85.6503
2202	86.706
2200	86.818
2198	87.1433
2196	88.0573
2194	88.2387
2192	89.083
2190	89.8527
2188	90.439
2186	91.2927
2184	91.5943
2182	92.4127
2180	92.645
2178	93.0713
2176	93.9043
2174	93.748
2172	94.039
2170	94.1827
2168	94.345
2166	94.9227
2164	95.3633
2162	95.7827
2160	95.4827
2158	95.7427
2156	96.13
2154	96.3173
2152	96.9173
2150	96.7623
2148	96.564
2146	96.8733
2144	97.087
2142	97.3507
2140	97.6657
2138	97.4813
2136	97.707
2134	97.8063
2132	97.925
2130	98.1237
2128	97.803
2126	98.0783
2124	97.6017
2122	97.8607
2120	97.9157
2118	97.7897
2116	98.3373
2114	97.8983
2112	97.994
2110	97.776
2108	97.4473
2106	97.634
2104	97.2173
2102	96.963
2100	96.9127
2098	96.7147
2096	96.922
2094	97.139
2092	96.9277
2090	96.6127
2088	96.408
2086	96.3483
2084	96.4977
2082	96.4483
2080	96.5503
2078	96.425
2076	96.3373
2074	96.4123
2072	96.306
2070	96.205
2068	96.0163
2066	95.8793
2064	96.0547
2062	95.96
2060	95.9367
2058	96.125
2056	95.903
2054	96.0017
2052	96.0043
2050	95.8857
2048	95.878
2046	95.9897
2044	95.956
2042	95.9307
2040	95.8507
2038	95.7203
2036	95.4947
2034	95.4473
2032	95.4247
2030	95.1517
2028	95.5053
2026	95.2967
2024	95.2313
2022	95.0483
2020	94.7263
2018	94.8003
2016	94.6407
2014	94.915
2012	95.0147
2010	94.953
2008	94.803
2006	94.6563
2004	94.546
2002	94.584
2000	94.577
1998	94.581
1996	94.5153
1994	94.3027
1992	94.3077
1990	94.1763
1988	94.002
1986	93.973
1984	94.0693
1982	93.9293
1980	93.95
1978	94.0747
1976	93.8513
1974	93.867
1972	93.7907
1970	93.6727
1968	93.673
1966	93.7623
1964	93.9303
1962	93.7627
1960	93.6057
1958	93.422
1956	93.5143
1954	93.5333
1952	93.4673
1950	93.412
1948	93.1717
1946	93.1513
1944	93.254
1942	93.2777
1940	93.3967
1938	93.215
1936	93.14
1934	93.2463
1932	92.9137
1930	93.3097
1928	93.1817
1926	93.1373
1924	93.2503
1922	92.8903
1920	93.3493
1918	93.309
1916	93.272
1914	93.5157
1912	93.2097
1910	93.128
1908	93.0693
1906	92.9517
1904	92.7783
1902	92.8323
1900	93.143
1898	93.161
1896	93.187
1894	93.1533
1892	93.173
1890	93.065
1888	93.0803
1886	93.1093
1884	93.0593
1882	93.099
1880	93.1163
1878	93.2083
1876	93.4293
1874	93.6437
1872	93.763
1870	93.9867
1868	94.0493
1866	94.081
1864	94.291
1862	94.2767
1860	94.4353
1858	94.464
1856	94.4077
1854	94.4133
1852	94.2543
1850	94.233
1848	94.2277
1846	94.2157
1844	94.337
1842	94.34
1840	94.4757
1838	94.5663
1836	94.5037
1834	94.5457
1832	94.4607
1830	94.5113
1828	94.5567
1826	94.6187
1824	94.527
1822	94.4817
1820	94.4753
1818	94.437
1816	94.5083
1814	94.3607
1812	94.2387
1810	94.227
1808	94.1767
1806	94.331
1804	94.332
1802	94.3207
1800	94.336
1798	94.2217
1796	94.2993
1794	94.21
1792	94.225
1790	94.2667
1788	94.2503
1786	94.315
1784	94.2783
1782	94.2523
1780	94.2837
1778	94.254
1776	94.3187
1774	94.3403
1772	94.251
1770	94.2823
1768	94.2773
1766	94.277
1764	94.3503
1762	94.3447
1760	94.343
1758	94.411
1756	94.4447
1754	94.4827
1752	94.515
1750	94.4587
1748	94.4867
1746	94.4807
1744	94.4603
1742	94.521
1740	94.4943
1738	94.4887
1736	94.5763
1734	94.5933
1732	94.6273
1730	94.65
1728	94.6137
1726	94.635
1724	94.6013
1722	94.7057
1720	94.7227
1718	94.7183
1716	94.7857
1714	94.7227
1712	94.8133
1710	94.776
1708	94.8123
1706	94.9013
1704	94.8997
1702	94.9677
1700	94.9337
1698	95.0117
1696	94.948
1694	95.064
1692	95.038
1690	94.93
1688	94.97
1686	94.8473
1684	94.871
1682	94.7967
1680	94.796
1678	94.7813
1676	94.7853
1674	94.8393
1672	94.8343
1670	94.89
1668	94.9147
1666	94.879
1664	94.8653
1662	94.776
1660	94.769
1658	94.7653
1656	94.7643
1654	94.822
1652	94.7063
1650	94.7437
1648	94.7283
1646	94.7257
1644	94.8617
1642	94.9113
1640	94.8833
1638	94.895
1636	94.8537
1634	94.9003
1632	94.928
1630	94.9257
1628	94.8913
1626	94.7633
1624	94.7543
1622	94.7963
1620	94.8317
1618	94.8137
1616	94.8
1614	94.7733
1612	94.7397
1610	94.817
1608	94.8173
1606	94.764
1604	94.7883
1602	94.797
1600	94.84
1598	94.84
1596	94.856
1594	94.8417
1592	94.8213
1590	94.8613
1588	94.86
1586	94.8843
1584	94.9223
1582	94.9227
1580	94.9153
1578	94.86
1576	94.7893
1574	94.794
1572	94.7953
1570	94.7947
1568	94.8403
1566	94.825
1564	94.8113
1562	94.876
1560	94.8477
1558	94.8007
1556	94.7647
1554	94.6883
1552	94.6637
1550	94.705
1548	94.712
1546	94.697
1544	94.748
1542	94.7373
1540	94.7603
1538	94.7443
1536	94.6807
1534	94.6687
1532	94.6817
1530	94.7217
1528	94.7327
1526	94.707
1524	94.696
1522	94.6573
1520	94.6427
1518	94.632
1516	94.5737
1514	94.5767
1512	94.5947
1510	94.5833
1508	94.5823
1506	94.5463
1504	94.4907
1502	94.43
1500	94.4613
1498	94.4403
1496	94.397
1494	94.3847
1492	94.2747
1490	94.219
1488	94.2413
1486	94.2173
1484	94.1883
1482	94.17
1480	94.0733
1478	94.0607
1476	94.0233
1474	93.9757
1472	93.919
1470	93.89
1468	93.8837
1466	93.8447
1464	93.8663
1462	93.7627
1460	93.7117
1458	93.6817
1456	93.6207
1454	93.6127
1452	93.513
1450	93.449
1448	93.4167
1446	93.3153
1444	93.2667
1442	93.2207
1440	93.0987
1438	93.066
1436	92.9937
1434	92.8947
1432	92.8637
1430	92.7803
1428	92.712
1426	92.635
1424	92.5153
1422	92.3903
1420	92.29
1418	92.173
1416	92.0943
1414	91.9887
1412	91.8423
1410	91.737
1408	91.611
1406	91.49
1404	91.3597
1402	91.1793
1400	90.963
1398	90.7793
1396	90.5733
1394	90.3483
1392	90.104
1390	89.8333
1388	89.6103
1386	89.469
1384	89.3307
1382	89.2307
1380	89.1447
1378	89.0713
1376	89.0387
1374	89.1053
1372	89.2073
1370	89.333
1368	89.5237
1366	89.6217
1364	89.7133
1362	89.8087
1360	89.859
1358	89.964
1356	90.0343
1354	90.0393
1352	89.9863
1350	89.8877
1348	89.75
1346	89.633
1344	89.5677
1342	89.449
1340	89.3477
1338	89.211
1336	89.067
1334	88.998
1332	88.9287
1330	88.8703
1328	88.8027
1326	88.7057
1324	88.628
1322	88.5597
1320	88.49
1318	88.393
1316	88.3023
1314	88.1967
1312	88.093
1310	88.0053
1308	87.908
1306	87.839
1304	87.7297
1302	87.6537
1300	87.546
1298	87.4347
1296	87.358
1294	87.2753
1292	87.1987
1290	87.0803
1288	86.9953
1286	86.899
1284	86.8257
1282	86.7707
1280	86.658
1278	86.565
1276	86.443
1274	86.346
1272	86.2877
1270	86.19
1268	86.1243
1266	86.0217
1264	85.923
1262	85.8533
1260	85.758
1258	85.69
1256	85.607
1254	85.496
1252	85.4107
1250	85.3153
1248	85.2327
1246	85.191
1244	85.111
1242	85.052
1240	84.9913
1238	84.8913
1236	84.8547
1234	84.7787
1232	84.688
1230	84.6497
1228	84.5823
1226	84.5013
1224	84.4857
1222	84.408
1220	84.348
1218	84.3337
1216	84.2487
1214	84.2023
1212	84.136
1210	84.08
1208	84.0283
1206	83.9673
1204	83.9077
1202	83.8573
1200	83.8297
1198	83.7837
1196	83.7513
1194	83.69
1192	83.6817
1190	83.6447
1188	83.642
1186	83.6443
1184	83.636
1182	83.639
1180	83.613
1178	83.5433
1176	83.4947
1174	83.4587
1172	83.4553
1170	83.4657
1168	83.4367
1166	83.3873
1164	83.335
1162	83.3177
1160	83.3103
1158	83.293
1156	83.2833
1154	83.2567
1152	83.2707
1150	83.2857
1148	83.2827
1146	83.2827
1144	83.2603
1142	83.2763
1140	83.2963
1138	83.3127
1136	83.333
1134	83.3383
1132	83.3307
1130	83.3583
1128	83.3737
1126	83.407
1124	83.4347
1122	83.4447
1120	83.475
1118	83.475
1116	83.501
1114	83.5093
1112	83.5387
1110	83.5843
1108	83.6257
1106	83.6717
1104	83.686
1102	83.7137
1100	83.7467
1098	83.8037
1096	83.8867
1094	83.9407
1092	83.9963
1090	84.0423
1088	84.0817
1086	84.1407
1084	84.1957
1082	84.2437
1080	84.296
1078	84.369
1076	84.4597
1074	84.5463
1072	84.6277
1070	84.6843
1068	84.734
1066	84.7763
1064	84.8303
1062	84.8993
1060	84.9507
1058	85.0303
1056	85.1307
1054	85.203
1052	85.2867
1050	85.3853
1048	85.4457
1046	85.5387
1044	85.6287
1042	85.7103
1040	85.799
1038	85.8897
1036	85.9913
1034	86.088
1032	86.19
1030	86.264
1028	86.3473
1026	86.45
1024	86.5677
1022	86.6883
1020	86.7957
1018	86.8893
1016	86.97
1014	87.106
1012	87.2083
1010	87.3083
1008	87.4063
1006	87.4817
1004	87.581
1002	87.6743
1000	87.76
998	87.8373
996	87.9487
994	88.0863
992	88.1907
990	88.3227
988	88.42
986	88.5243
984	88.627
982	88.6887
980	88.7903
978	88.856
976	88.9567
974	89.082
972	89.1737
970	89.2707
968	89.3813
966	89.4333
964	89.5173
962	89.5847
960	89.6403
958	89.744
956	89.8197
954	89.917
952	89.9867
950	90.039
948	90.108
946	90.1823
944	90.272
942	90.3727
940	90.433
938	90.483
936	90.5387
934	90.596
932	90.68
930	90.731
928	90.775
926	90.8033
924	90.8367
922	90.907
920	90.9563
918	91.009
916	91.0113
914	91.0187
912	91.019
910	90.987
908	90.9993
906	90.9837
904	90.9573
902	90.9607
900	90.913
898	90.842
896	90.8203
894	90.7873
892	90.7677
890	90.7403
888	90.652
886	90.5883
884	90.492
882	90.441
880	90.425
878	90.327
876	90.2577
874	90.111
872	90.0167
870	89.9393
868	89.8257
866	89.718
864	89.543
862	89.4347
860	89.363
858	89.3067
856	89.1017
854	89.0607
852	88.7483
850	88.5747
848	88.55
846	88.2123
844	88.0437
842	87.9013
840	87.8097
838	87.7933
836	87.7957
834	87.637
832	87.5793
830	87.408
828	87.3713
826	87.3223
824	87.1063
822	87.1827
820	87.0203
818	86.8667
816	86.8847
814	86.7663
812	86.7123
810	86.645
808	86.557
806	86.5303
804	86.4933
802	86.484
800	86.349
798	86.199
796	86.1297
794	86.0973
792	86.0827
790	86.0493
788	85.9427
786	85.844
784	85.8063
782	85.7643
780	85.765
778	85.7717
776	85.7577
774	85.777
772	85.768
770	85.7183
768	85.7237
766	85.6853
764	85.6457
762	85.622
760	85.5913
758	85.56
756	85.598
754	85.592
752	85.5417
750	85.6077
748	85.5867
746	85.643
744	85.7007
742	85.6897
740	85.6743
738	85.6527
736	85.6907
734	85.689
732	85.7393
730	85.815
728	85.8127
726	85.869
724	85.8913
722	85.8953
720	86.001
718	86.0367
716	86.0727
714	86.152
712	86.1453
710	86.2687
708	86.3717
706	86.446
704	86.5527
702	86.6447
700	86.7453
698	86.817
696	86.953
694	87.1093
692	87.2323
690	87.399
688	87.5223
686	87.521
684	87.5863
682	87.6023
680	87.6237
678	87.7717
676	87.9143
674	88.117
672	88.305
670	88.454
668	88.5
666	88.5457
664	88.636
662	88.7283
660	88.8367
658	88.899
656	88.969
654	88.9483
652	89.0177
650	89.0797
648	89.0287
646	89.04
644	88.9863
642	88.9533
640	88.879
638	88.783
636	88.706
634	88.4963
632	88.3893
630	88.2613
628	88.0163
626	87.8517
624	87.6053
622	87.2887
620	87.048
618	86.725
616	86.3873
614	86.12
612	85.74
610	85.3327
608	84.9723
606	84.528
604	84.1297
602	83.8213
600	83.4197
598	83.042
596	82.6467
594	82.2083
592	81.764
590	81.321
588	80.9147
586	80.4797
584	80.1037
582	79.7167
580	79.3097
578	78.9627
576	78.613
574	78.1947
572	77.814
570	77.402
568	76.9677
566	76.661
564	76.2373
562	75.8593
560	75.499
558	75.015
556	74.6377
554	74.205
552	73.768
550	73.403
548	72.9543
546	72.494
544	72.045
542	71.486
540	70.9497
538	70.421
536	69.8033
534	69.1883
532	68.4927
530	67.7663
528	66.9867
526	66.206
524	64.6333
522	63.4757
520	62.5727
518	62.1107
516	61.3693
514	60.365
512	59.21
510	58.0983
508	56.963
506	55.8153
504	54.706
502	53.542
500	52.4687
498	51.464
496	50.508
494	49.687
492	48.953
490	48.317
488	47.831
486	47.4847
484	47.295
482	47.3233
480	47.4847
478	47.7697
476	48.1237
474	48.4657
472	48.8233
470	49.108
468	49.3517
466	49.6103
464	49.8577
462	50.1017
460	50.323
458	50.3743
456	50.2353
454	49.8847
452	49.321
450	48.539
448	47.5673
446	46.525
444	45.3393
442	44.162
440	43.0257
438	41.8057
436	40.6807
434	39.5697
432	38.5053
430	37.536
428	36.598
426	35.7437
424	34.2093
422	33.2007
420	32.578
418	32.277
416	31.8657
414	31.3147
412	30.7033
410	30.1047
408	29.4857
406	28.7637
404	27.982
402	27.118
400	26.1357
398	25.1657
396	24.161
394	23.1193
392	22.1633
390	21.229
388	20.3917
386	19.7503
384	19.2233
382	18.8463
380	18.5217
378	18.2973
376	18.0643
374	17.719
372	17.5557
370	17.4823
368	17.429
366	17.3283
364	17.234
362	17.1843
360	17.1657
358	17.181
356	17.2003
354	17.1953
352	17.1717
350	17.2123
348	17.215
346	17.225
344	17.3613
342	17.5313
340	17.4997
338	17.539
336	17.6107
334	17.7403
332	17.9143
330	18.0117
328	18.1457
326	18.3237
324	18.5643
322	18.938
320	19.258
318	19.588
316	19.9523
314	20.1933
312	20.5297
310	20.791
308	21.0297
306	21.277
304	21.397
302	21.6243
300	21.8157
298	21.963
296	22.2253
294	22.4877
292	22.6097
290	22.8287
288	22.99
286	23.1197
284	23.2927
282	23.5183
280	23.6147
278	23.705
276	23.819
274	23.8453
272	23.8653
270	23.758
268	23.6697
266	23.4387
264	23.2977
262	23.2343
260	23.093
258	23.0607
256	22.944
254	22.8123
252	22.803
250	22.777
248	22.7477
246	22.7667
244	22.7617
242	22.814
240	23.093
238	23.344
236	23.6467
234	23.9667
232	24.27
230	24.5867
228	24.838
226	25.0857
224	25.2717
222	25.2697
220	25.39
218	25.5173
216	25.4753
214	25.854
212	26.541
210	26.8957
208	28.037
206	29.303
204	30.6947
202	32.134
200	33.41
198	35.2257
196	37.0753
194	46.1463
192	45.6603
190	36.269
1344	--
92.118	--
1342	--
92.057	--
1340	--
92.051	--
1338	--
92.056	--
1336	--
92.067	--
1334	--
92.148	--
1332	--
92.139	--
1330	--
92.137	--
1328	--
92.118	--
1326	--
92.159	--
1324	--
92.226	--
1322	--
92.263	--
1320	--
92.275	--
1318	--
92.245	--
1316	--
92.255	--
1314	--
92.275	--
1312	--
92.323	--
1310	--
92.32	--
1308	--
92.301	--
1306	--
92.315	--
1304	--
92.339	--
1302	--
92.387	--
1300	--
92.403	--
1298	--
92.404	--
1296	--
92.346	--
1294	--
92.369	--
1292	--
92.382	--
1290	--
92.409	--
1288	--
92.45	--
1286	--
92.436	--
1284	--
92.421	--
1282	--
92.417	--
1280	--
92.449	--
1278	--
92.461	--
1276	--
92.454	--
1274	--
92.424	--
1272	--
92.415	--
1270	--
92.43	--
1268	--
92.454	--
1266	--
92.481	--
1264	--
92.485	--
1262	--
92.486	--
1260	--
92.488	--
1258	--
92.514	--
1256	--
92.544	--
1254	--
92.522	--
1252	--
92.528	--
1250	--
92.5	--
1248	--
92.453	--
1246	--
92.5	--
1244	--
92.52	--
1242	--
92.557	--
1240	--
92.561	--
1238	--
92.507	--
1236	--
92.508	--
1234	--
92.513	--
1232	--
92.555	--
1230	--
92.608	--
1228	--
92.632	--
1226	--
92.62	--
1224	--
92.644	--
1222	--
92.617	--
1220	--
92.646	--
1218	--
92.666	--
1216	--
92.621	--
1214	--
92.653	--
1212	--
92.671	--
1210	--
92.736	--
1208	--
92.786	--
1206	--
92.748	--
1204	--
92.712	--
1202	--
92.729	--
1200	--
92.779	--
1198	--
92.784	--
1196	--
92.835	--
1194	--
92.81	--
1192	--
92.797	--
1190	--
92.773	--
1188	--
92.782	--
1186	--
92.847	--
1184	--
92.913	--
1182	--
92.955	--
1180	--
92.932	--
1178	--
92.866	--
1176	--
92.858	--
1174	--
92.86	--
1172	--
92.912	--
1170	--
92.966	--
1168	--
92.945	--
1166	--
92.921	--
1164	--
92.869	--
1162	--
92.872	--
1160	--
92.886	--
1158	--
92.889	--
1156	--
92.857	--
1154	--
92.828	--
1152	--
92.84	--
1150	--
92.882	--
1148	--
92.95	--
1146	--
92.958	--
1144	--
92.931	--
1142	--
92.933	--
1140	--
92.95	--
1138	--
92.986	--
1136	--
93.007	--
1134	--
92.98	--
1132	--
92.957	--
1130	--
92.966	--
1128	--
93.001	--
1126	--
93.072	--
1124	--
93.089	--
1122	--
93.097	--
1120	--
93.085	--
1118	--
93.051	--
1116	--
93.046	--
1114	--
93.03	--
1112	--
93.031	--
1110	--
93.009	--
1108	--
93.018	--
1106	--
93.02	--
1104	--
93.028	--
1102	--
93.032	--
1100	--
93.008	--
1098	--
93.002	--
1096	--
93.001	--
1094	--
93.027	--
1092	--
93.05	--
1090	--
93.07	--
1088	--
93.069	--
1086	--
93.084	--
1084	--
93.106	--
1082	--
93.112	--
1080	--
93.129	--
1078	--
93.143	--
1076	--
93.134	--
1074	--
93.128	--
1072	--
93.125	--
1070	--
93.112	--
1068	--
93.129	--
1066	--
93.143	--
1064	--
93.144	--
1062	--
93.146	--
1060	--
93.14	--
1058	--
93.145	--
1056	--
93.156	--
1054	--
93.126	--
1052	--
93.11	--
1050	--
93.113	--
1048	--
93.133	--
1046	--
93.196	--
1044	--
93.221	--
1042	--
93.228	--
1040	--
93.174	--
1038	--
93.147	--
1036	--
93.174	--
1034	--
93.195	--
1032	--
93.25	--
1030	--
93.252	--
1028	--
93.238	--
1026	--
93.237	--
1024	--
93.246	--
1022	--
93.254	--
1020	--
93.244	--
1018	--
93.236	--
1016	--
93.251	--
1014	--
93.301	--
1012	--
93.332	--
1010	--
93.351	--
1008	--
93.333	--
1006	--
93.312	--
1004	--
93.326	--
1002	--
93.35	--
1000	--
93.392	--
998	--
93.408	--
996	--
93.407	--
994	--
93.399	--
992	--
93.391	--
990	--
93.427	--
988	--
93.455	--
986	--
93.464	--
984	--
93.447	--
982	--
93.407	--
980	--
93.381	--
978	--
93.381	--
976	--
93.429	--
974	--
93.44	--
972	--
93.48	--
970	--
93.496	--
968	--
93.483	--
966	--
93.493	--
964	--
93.523	--
962	--
93.523	--
960	--
93.498	--
958	--
93.509	--
956	--
93.484	--
954	--
93.5	--
952	--
93.526	--
950	--
93.498	--
948	--
93.481	--
946	--
93.474	--
944	--
93.5	--
942	--
93.553	--
940	--
93.573	--
938	--
93.573	--
936	--
93.574	--
934	--
93.606	--
932	--
93.623	--
930	--
93.654	--
928	--
93.653	--
926	--
93.622	--
924	--
93.631	--
922	--
93.672	--
920	--
93.681	--
918	--
93.742	--
916	--
93.756	--
914	--
93.757	--
912	--
93.778	--
910	--
93.743	--
908	--
93.787	--
906	--
93.732	--
904	--
93.73	--
902	--
93.669	--
900	--
93.603	--
898	--
93.643	--
896	--
93.641	--
894	--
93.706	--
892	--
93.727	--
890	--
93.716	--
888	--
93.714	--
886	--
93.761	--
884	--
93.778	--
882	--
93.84	--
880	--
93.886	--
878	--
93.858	--
876	--
93.872	--
874	--
93.824	--
872	--
93.847	--
870	--
93.925	--
868	--
93.92	--
866	--
93.951	--
864	--
93.916	--
862	--
93.857	--
860	--
93.946	--
858	--
93.941	--
856	--
93.916	--
854	--
93.985	--
852	--
94.051	--
850	--
94.368	--
848	--
94.578	--
846	--
94.373	--
844	--
94.095	--
842	--
93.773	--
840	--
93.684	--
838	--
93.684	--
836	--
93.937	--
834	--
94.017	--
832	--
94.03	--
830	--
93.972	--
828	--
94.15	--
826	--
94.23	--
824	--
94.297	--
822	--
94.465	--
820	--
94.236	--
818	--
94.167	--
816	--
94.089	--
814	--
94.075	--
812	--
94.209	--
810	--
94.176	--
808	--
94.195	--
806	--
94.306	--
804	--
94.355	--
802	--
94.367	--
800	--
94.351	--
798	--
94.241	--
796	--
94.276	--
794	--
94.378	--
792	--
94.452	--
790	--
94.403	--
788	--
94.365	--
786	--
94.253	--
784	--
94.249	--
782	--
94.377	--
780	--
94.373	--
778	--
94.432	--
776	--
94.322	--
774	--
94.342	--
772	--
94.306	--
770	--
94.319	--
768	--
94.387	--
766	--
94.268	--
764	--
94.297	--
762	--
94.183	--
760	--
94.244	--
758	--
94.233	--
756	--
94.273	--
754	--
94.352	--
752	--
94.229	--
750	--
94.304	--
748	--
94.259	--
746	--
94.293	--
744	--
94.405	--
742	--
94.422	--
740	--
94.44	--
738	--
94.36	--
736	--
94.338	--
734	--
94.32	--
732	--
94.332	--
730	--
94.431	--
728	--
94.396	--
726	--
94.393	--
724	--
94.445	--
722	--
94.396	--
720	--
94.425	--
718	--
94.487	--
716	--
94.416	--
714	--
94.39	--
712	--
94.398	--
710	--
94.392	--
708	--
94.419	--
706	--
94.453	--
704	--
94.393	--
702	--
94.361	--
700	--
94.414	--
698	--
94.385	--
696	--
94.483	--
694	--
94.638	--
692	--
94.59	--
690	--
94.671	--
688	--
94.679	--
686	--
94.536	--
684	--
94.55	--
682	--
94.449	--
680	--
94.355	--
678	--
94.332	--
676	--
94.327	--
674	--
94.37	--
672	--
94.441	--
670	--
94.462	--
668	--
94.373	--
666	--
94.36	--
664	--
94.331	--
662	--
94.348	--
660	--
94.461	--
658	--
94.424	--
656	--
94.383	--
654	--
94.332	--
652	--
94.279	--
650	--
94.295	--
648	--
94.317	--
646	--
94.319	--
644	--
94.323	--
642	--
94.367	--
640	--
94.325	--
638	--
94.308	--
636	--
94.315	--
634	--
94.214	--
632	--
94.204	--
630	--
94.203	--
628	--
94.13	--
626	--
94.146	--
624	--
94.144	--
622	--
94.075	--
620	--
94.081	--
618	--
94.036	--
616	--
93.972	--
614	--
94.044	--
612	--
93.988	--
610	--
93.919	--
608	--
93.956	--
606	--
93.848	--
604	--
93.831	--
602	--
93.935	--
600	--
93.863	--
598	--
93.908	--
596	--
93.901	--
594	--
93.853	--
592	--
93.853	--
590	--
93.804	--
588	--
93.758	--
586	--
93.721	--
584	--
93.708	--
582	--
93.641	--
580	--
93.646	--
578	--
93.628	--
576	--
93.575	--
574	--
93.591	--
572	--
93.578	--
570	--
93.505	--
568	--
93.496	--
566	--
93.511	--
564	--
93.436	--
562	--
93.49	--
560	--
93.466	--
558	--
93.336	--
556	--
93.36	--
554	--
93.252	--
552	--
93.252	--
550	--
93.353	--
548	--
93.319	--
546	--
93.289	--
544	--
93.307	--
542	--
93.157	--
540	--
93.087	--
538	--
93.126	--
536	--
92.964	--
534	--
92.975	--
532	--
92.932	--
530	--
92.824	--
528	--
92.787	--
526	--
92.782	--
524	--
92.622	--
522	--
92.644	--
520	--
92.606	--
518	--
92.537	--
516	--
92.548	--
514	--
92.524	--
512	--
92.331	--
510	--
92.383	--
508	--
92.315	--
506	--
92.175	--
504	--
92.214	--
502	--
[truncated: 313 more rows]
