# Supplementary material for: Humidity sensing using Zn(1.6 − x)Na0.4CuxTiO4 spinel nanostructures
Source: Sci Rep. 2024 Jan 4;14:562. doi: 10.1038/s41598-023-50888-6 (PMC10766635; doi:10.1038/s41598-023-50888-6)
Supplement: Supplementary file 5 — Supplementary Information 5. [file 41598_2023_50888_MOESM5_ESM.xlsx]

## Sheet: Sheet1
a	b
23.171	52.802
40.262	51.225
43.902	60.166
55.632	69.656
56.27	52
47.357	49.193
46.438	42.379
34.168	66.242
56.573	48.042
41.535	64.56
57.64	53.367
78.287	50
15.854	42.755
45.122	52.802
37.864	84.971
41.625	29.732
34.943	47.413
55.672	64.777
54.018	63.906
51.074	74.027
60.584	54.406
44.189	78.892
38.891	76.551
38.293	75.153
46.693	28.844
46.741	74.216
37.981	55.785
40.391	50
43.579	53.852
35.45	38.833
18.615	30
24.207
56.388
21.052
28.155
21.713
24.145
