# Supplementary material for: Humidity sensing using Zn(1.6 − x)Na0.4CuxTiO4 spinel nanostructures
Source: Sci Rep. 2024 Jan 4;14:562. doi: 10.1038/s41598-023-50888-6 (PMC10766635; doi:10.1038/s41598-023-50888-6)
Supplement: Supplementary file 6 — Supplementary Information 6. [file 41598_2023_50888_MOESM6_ESM.xlsx]

## Sheet: Sheet1
Raman shift (cm-1)	Intensity (a.u)
200.029	1824.32
200.633	1860.46
201.236	1848.73
201.84	1855.93
202.444	1874.93
203.048	1870.71
203.652	1869.64
204.256	1884.77
204.86	1890.68
205.464	1886.83
206.068	1891.04
206.672	1887.55
207.276	1894
207.879	1890.85
208.483	2217.06
209.087	2232.14
209.691	2231.41
210.295	2233.37
210.899	2224.42
211.503	2245.13
212.107	2254.83
212.711	2266.62
213.315	2244.1
213.919	2270.88
214.522	2274.28
215.126	2273.35
215.73	2295.94
216.334	2312.48
216.938	2331.07
217.542	2332.02
218.146	2334.19
218.75	2356.08
219.354	2373.73
219.958	2389.36
220.562	2416.24
221.165	2423.23
221.769	2420.26
222.373	2449.03
222.977	2468.18
223.581	2473.03
224.185	2499.59
224.789	2515.97
225.393	2555.69
225.997	2582.06
226.601	2587.65
227.205	2614.76
227.809	2649.36
228.412	2667.63
229.016	2723.61
229.62	2773.37
230.224	2803.61
230.828	2835.58
231.432	2874.25
232.036	2888.2
232.64	2903.81
233.244	2911.2
233.848	2914.26
234.452	2907
235.055	2865.46
235.659	2852.55
236.263	2828.76
236.867	2800.51
237.471	2814.24
238.075	2806.8
238.679	2805.14
239.283	2817.85
239.887	2800.94
240.491	2824.02
241.095	2839.14
241.698	2850.07
242.302	2841.14
242.906	2849.05
243.51	2854.28
244.114	2865.01
244.718	2857.75
245.322	2876.47
245.926	2888.05
246.53	2897.57
247.134	2906.34
247.738	2908.93
248.341	2889.99
248.945	2870.66
249.549	2900.36
250.153	2889.6
250.757	2900.94
251.361	2902.71
251.965	2915.13
252.569	2917.24
253.173	2911.51
253.777	2918.12
254.381	2925.91
254.985	2919.7
255.588	2931.04
256.192	2889.16
256.796	2940.45
257.4	2950.44
258.004	2934.48
258.608	2926.8
259.212	2937.94
259.816	2933.75
260.42	2922.94
261.024	2925.29
261.628	2942.82
262.231	2969.99
262.835	2983.91
263.439	2952.17
264.043	2953.06
264.647	2954.16
265.251	2972.81
265.855	2959.41
266.459	2961.77
267.063	2945.33
267.667	2958.56
268.271	2972.01
268.874	2969.17
269.478	2979.04
270.082	2966.02
270.686	2979.66
271.29	2997.62
271.894	3026.98
272.498	3046.96
273.102	3034.48
273.706	3032.88
274.31	3033.88
274.914	3057.99
275.517	3069.46
276.121	3071.7
276.725	3079.96
277.329	3081.15
277.933	3108.88
278.537	3118.08
279.141	3119.07
279.745	3144.38
280.349	3164.22
280.953	3171.3
281.557	3183.05
282.161	3197.94
282.764	3237.75
283.368	3254.84
283.972	3258.25
284.576	3289.45
285.18	3314.17
285.784	3331.1
286.388	3353.91
286.992	3359.82
287.596	3396.82
288.2	3380.93
288.804	3452.33
289.407	3485.1
290.011	3508.36
290.615	3524.06
291.219	3539.65
291.823	3559.44
292.427	3571.78
293.031	3585.49
293.635	3626.98
294.239	3686.62
294.843	3701.25
295.447	3665.35
296.05	3696.16
296.654	3754.12
297.258	3761.94
297.862	3786.83
298.466	3808.92
299.07	3825.18
299.674	3839.26
300.278	3856.61
300.882	3880.66
301.486	3868.72
302.09	3899.47
302.693	3912.57
303.297	3931.95
303.901	3916.07
304.505	3933.89
305.109	3947.62
305.713	3943.09
306.317	3958.99
306.921	3965.41
307.525	3948.53
308.129	3931.74
308.733	3932.26
309.337	3923.91
309.94	3908.85
310.544	3903.4
311.148	3856.75
311.752	3840.45
312.356	3844.66
312.96	3811.6
313.564	3801.85
314.168	3794.4
314.772	3780.31
315.376	3777.14
315.98	3763.79
316.583	3731.03
317.187	3717.51
317.791	3697.34
318.395	3645.26
318.999	3669.47
319.603	3662.93
320.207	3682.34
320.811	3615.58
321.415	3616.09
322.019	3609.38
322.623	3603.37
323.226	3603.82
323.83	3599.17
324.434	3592.71
325.038	3588.93
325.642	3580.78
326.246	3570.44
326.85	3588.33
327.454	3557.89
328.058	3569.91
328.662	3581.82
329.266	3592.64
329.869	3593.44
330.473	3575.54
331.077	3578.05
331.681	3596.28
332.285	3593.18
332.889	3566.92
333.493	3549.24
334.097	3553.78
334.701	3542.97
335.305	3575.47
335.909	3553.65
336.513	3567.68
337.116	3590.56
337.72	3575.78
338.324	3583.7
338.928	3596.2
339.532	3576.52
340.136	3573.31
340.74	3582.97
341.344	3584.66
341.948	3589.07
342.552	3591.6
343.156	3596.85
343.759	3585.15
344.363	3578.19
344.967	3612.59
345.571	3575.35
346.175	3597.32
346.779	3578.57
347.383	3589.78
347.987	3593.14
348.591	3603.1
349.195	3595.71
349.799	3579.97
350.402	3573.89
351.006	3573.26
351.61	3578.51
352.214	3572.54
352.818	3590.58
353.422	3545.06
354.026	3574.53
354.63	3562.12
355.234	3546.84
355.838	3537.02
356.442	3541.26
357.046	3547.45
357.649	3534.39
358.253	3515.39
358.857	3513.76
359.461	3502.18
360.065	3485.04
360.669	3485.63
361.273	3481.06
361.877	3472.64
362.481	3450.96
363.085	3450.51
363.689	3424.41
364.292	3418.7
364.896	3409.43
365.5	3383.91
366.104	3357.73
366.708	3340.09
367.312	3342.04
367.916	3346
368.52	3333.53
369.124	3321.94
369.728	3291.79
370.332	3292.21
370.935	3273.57
371.539	3255.99
372.143	3212.4
372.747	3215.48
373.351	3183.65
373.955	3166.36
374.559	3146.67
375.163	3144.67
375.767	3152.42
376.371	3115.53
376.975	3070.07
377.578	3061.34
378.182	3063.21
378.786	3062.99
379.39	3040.76
379.994	3040.45
380.598	3011.51
381.202	2985.27
381.806	2968.68
382.41	2959.03
383.014	2951.63
383.618	2968.05
384.221	2937.97
384.825	2917.84
385.429	2916.89
386.033	2904.9
386.637	2891.83
387.241	2880.2
387.845	2866.55
388.449	2875.94
389.053	2846.87
389.657	2835.15
390.261	2822.92
390.865	2847.98
391.468	2854.34
392.072	2778.99
392.676	2785.83
393.28	2789.25
393.884	2774.8
394.488	2768.95
395.092	2774.11
395.696	2759.43
396.3	2741.57
396.904	2755.3
397.508	2778.79
398.111	2773.44
398.715	2734.71
399.319	2743.24
399.923	2736.39
400.527	2722.16
401.131	2725.49
401.735	2720.71
402.339	2708.48
402.943	2712.18
403.547	2726.2
404.151	2719.2
404.754	2702.85
405.358	2703.24
405.962	2716.68
406.566	2710.53
407.17	2685.34
407.774	2674.64
408.378	2659.07
408.982	2650.65
409.586	2665.63
410.19	2668.03
410.794	2634.01
411.397	2615.32
412.001	2627.67
412.605	2623.49
413.209	2618.39
413.813	2603.47
414.417	2605.1
415.021	2604.5
415.625	2595.82
416.229	2589.44
416.833	2587.63
417.437	2597.24
418.041	2607.42
418.644	2589.15
419.248	2579.58
419.852	2577.68
420.456	2584.6
421.06	2561.76
421.664	2550.94
422.268	2545.66
422.872	2558.33
423.476	2536.17
424.08	2559.86
424.684	2555.33
425.287	2544.93
425.891	2542.98
426.495	2534.92
427.099	2511.73
427.703	2507.36
428.307	2539.85
428.911	2535.56
429.515	2531.33
430.119	2536.19
430.723	2535.86
431.327	2546.8
431.93	2536.24
432.534	2536.01
433.138	2537.49
433.742	2544.3
434.346	2542.72
434.95	2542.3
435.554	2551
436.158	2552.57
436.762	2544.05
437.366	2544.68
437.97	2551.2
438.573	2549.21
439.177	2546.98
439.781	2557.08
440.385	2553.99
440.989	2568.45
441.593	2601.69
442.197	2578.69
442.801	2580.86
443.405	2548.21
444.009	2566.17
444.613	2558.53
445.217	2549.83
445.82	2567.47
446.424	2583.46
447.028	2555.79
447.632	2553.11
448.236	2561.65
448.84	2553.35
449.444	2563.18
450.048	2540
450.652	2529.4
451.256	2519.98
451.86	2502.57
452.463	2512.17
453.067	2484.24
453.671	2484.87
454.275	2480.79
454.879	2462.89
455.483	2470.74
456.087	2459.82
456.691	2458.66
457.295	2448.49
457.899	2450.44
458.503	2438.04
459.106	2412.04
459.71	2407.33
460.314	2404.43
460.918	2394.06
461.522	2401.25
462.126	2383.76
462.73	2396.07
463.334	2367.48
463.938	2378.38
464.542	2367.81
465.146	2374
465.749	2369.91
466.353	2365.32
466.957	2377.72
467.561	2373.11
468.165	2379.98
468.769	2389
469.373	2396.55
469.977	2398.18
470.581	2385.55
471.185	2394.96
471.789	2411.75
472.393	2438.71
472.996	2464.1
473.6	2481.1
474.204	2515.61
474.808	2539.21
475.412	2548.1
476.016	2541.94
476.62	2561.09
477.224	2540.25
477.828	2519.48
478.432	2491.27
479.036	2469.5
479.639	2431.19
480.243	2392.87
480.847	2368.11
481.451	2351.29
482.055	2340.14
482.659	2333.57
483.263	2316.36
483.867	2285.83
484.471	2277.56
485.075	2261.48
485.679	2260.92
486.282	2261.99
486.886	2231.52
487.49	2239.06
488.094	2225.92
488.698	2213.96
489.302	2177.22
489.906	2139.63
490.51	2137.52
491.114	2137.37
491.718	2130.75
492.322	2114.08
492.925	2090.67
493.529	2068.99
494.133	2056.6
494.737	2057.74
495.341	2058.71
495.945	2042.92
496.549	2020.73
497.153	2003.2
497.757	1989.55
498.361	2001.41
498.965	2012.1
499.569	1980.09
500.172	1976.37
500.776	1972.53
501.38	1946.57
501.984	1935.9
502.588	1940.45
503.192	1937.38
503.796	1918.39
504.4	1906.27
505.004	1909.66
505.608	1907.87
506.212	1897.78
506.815	1891.19
507.419	1887.86
508.023	1879.02
508.627	1873.87
509.231	1886.52
509.835	1883.07
510.439	1857.09
511.043	1859.1
511.647	1842.62
512.251	1847.65
512.855	1860.08
513.458	1858.43
514.062	1857.73
514.666	1840.27
515.27	1833.45
515.874	1849.56
516.478	1825.8
517.082	1852.39
517.686	1826.73
518.29	1821.67
518.894	1824.92
519.498	1850.09
520.101	1852.64
520.705	1838.72
521.309	1828.61
521.913	1845.11
522.517	1857.31
523.121	1836.06
523.725	1834.74
524.329	1845.43
524.933	1822.25
525.537	1843
526.141	1848.29
526.745	1819.88
527.348	1829.75
527.952	1817.84
528.556	1840.83
529.16	1835.94
529.764	1859.36
530.368	1852.54
530.972	1853.96
531.576	1839.27
532.18	1851.82
532.784	1851.89
533.388	1833.86
533.991	1849.83
534.595	1853.66
535.199	1840.86
535.803	1851.65
536.407	1863.24
537.011	1865.2
537.615	1863.21
538.219	1842.62
538.823	1834.63
539.427	1849.17
540.031	1863.57
540.634	1860.67
541.238	1834.46
541.842	1836.92
542.446	1839.47
543.05	1827.09
543.654	1866.63
544.258	1847.67
544.862	1840.66
545.466	1852.14
546.07	1851.48
546.674	1858.56
547.277	1858.44
547.881	1842.31
548.485	1827.91
549.089	1820.7
549.693	1847.84
550.297	1859
550.901	1841.31
551.505	1832.52
552.109	1837.8
552.713	1842.2
553.317	1790.07
553.921	1818.26
554.524	1827
555.128	1845.76
555.732	1824.39
556.336	1815.13
556.94	1830.62
557.544	1836.23
558.148	1829.04
558.752	1800.93
559.356	1817.14
559.96	1842.67
560.564	1812.91
561.167	1822.61
561.771	1808.69
562.375	1819.75
562.979	1820.97
563.583	1810.29
564.187	1802.13
564.791	1811.52
565.395	1825.53
565.999	1821.55
566.603	1810.44
567.207	1804.16
567.81	1808.97
568.414	1818.76
569.018	1816.26
569.622	1808.29
570.226	1811.68
570.83	1821.06
571.434	1815.43
572.038	1806.88
572.642	1819.59
573.246	1819.05
573.85	1819.29
574.453	1828.46
575.057	1809.49
575.661	1799.62
576.265	1836.56
576.869	1818.98
577.473	1789.03
578.077	1809.43
578.681	1829.24
579.285	1802.25
579.889	1804.39
580.493	1828.52
581.096	1811.45
581.7	1799.68
582.304	1796.88
582.908	1791.41
583.512	1783.45
584.116	1777.45
584.72	1778.92
585.324	1776.34
585.928	1758.16
586.532	1753.77
587.136	1762.68
587.74	1740
588.343	1730.63
588.947	1741.95
589.551	1719.07
590.155	1717.78
590.759	1715.5
591.363	1703.85
591.967	1703.83
592.571	1658.87
593.175	1691.13
593.779	1671.64
594.383	1647.54
594.986	1665.16
595.59	1649.31
596.194	1648.92
596.798	1650.56
597.402	1639.26
598.006	1638.65
598.61	1615.63
599.214	1621.71
599.818	1616.76
600.422	1611.26
601.026	1598.32
601.63	1596.82
602.233	1599.44
602.837	1588.61
603.441	1586.26
604.045	1588.25
604.649	1578.57
605.253	1571.5
605.857	1573.94
606.461	1573.44
607.065	1558.62
607.669	1556.93
608.273	1558.58
608.876	1549.55
609.48	1562.26
610.084	1552.57
610.688	1543.69
611.292	1530.44
611.896	1542.9
612.5	1528
613.104	1523.17
613.708	1490.19
614.312	1482.47
614.916	1475.68
615.519	1460.05
616.123	1461.56
616.727	1443.41
617.331	1441.83
617.935	1424.98
618.539	1408.81
619.143	1386.37
619.747	1382.55
620.351	1377.11
620.955	1365.13
621.559	1364.61
622.162	1347.31
622.766	1318.46
623.37	1298.84
623.974	1294.14
624.578	1288.21
625.182	1270.12
625.786	1255.37
626.39	1250.43
626.994	1247.73
627.598	1240.35
628.202	1232.23
628.805	1211.15
629.409	1192.62
630.013	1179.07
630.617	1161.03
631.221	1154.9
631.825	1164.71
632.429	1162.21
633.033	1144.38
633.637	1127.71
634.241	1115.28
634.845	1122.65
635.448	1104.66
636.052	1115.01
636.656	1092.21
637.26	1093.13
637.864	1102.72
638.468	1084.12
639.072	1085.69
639.676	1058.58
640.28	1068.22
640.884	1068.69
641.488	1062.62
642.092	1066.46
642.695	1050.41
643.299	1046.66
643.903	1044.12
644.507	1032.6
645.111	1036.52
645.715	1025.93
646.319	1025.74
646.923	1033.12
647.527	1025.88
648.131	1016.45
648.735	1018.09
649.338	1027.42
649.942	1024.69
650.546	1018.98
651.15	1009.68
651.754	1013.92
652.358	1029.01
652.962	1004.12
653.566	1020.01
654.17	1030.22
654.774	1042.19
655.378	1047.73
655.982	1035.32
656.585	1046.97
657.189	1043.63
657.793	1035.11
658.397	1042.79
659.001	1048.54
659.605	1055.36
660.209	1054.65
660.813	1060.24
661.417	1066.56
662.021	1075.81
662.625	1073.43
663.228	1079.79
663.832	1080.83
664.436	1110.88
665.04	1108.62
665.644	1113.57
666.248	1118.11
666.852	1124.52
667.456	1130.13
668.06	1155.72
668.664	1188.11
669.268	1193.88
669.871	1194.87
670.475	1216.8
671.079	1228.37
671.683	1232.14
672.287	1243.38
672.891	1267.3
673.495	1288.45
674.099	1304.97
674.703	1329.51
675.307	1353.84
675.911	1370.33
676.514	1386.58
677.118	1408.56
677.722	1426.01
678.326	1446.26
678.93	1476.15
679.534	1488.06
680.138	1510.69
680.742	1532.89
681.346	1541.59
681.95	1595.22
682.554	1626.38
683.157	1663.2
683.761	1700.02
684.365	1719.31
684.969	1756.24
685.573	1781.35
686.177	1814.8
686.781	1862.74
687.385	1885.84
687.989	1926.38
688.593	1972.3
689.197	1994.7
689.801	2064.99
690.404	2084.62
691.008	2167.78
691.612	2192.61
692.216	2251.12
692.82	2287.65
693.424	2342.72
694.028	2400.08
694.632	2439.29
695.236	2497.68
695.84	2547.78
696.444	2618.62
697.047	2688.14
697.651	2729.07
698.255	2814.15
698.859	2875.7
699.463	2951.97
700.067	3035.94
700.671	3094.24
701.275	3173.26
701.879	3239.74
702.483	3284.86
703.087	3347.74
703.69	3460.92
704.294	3559.47
704.898	3634.63
705.502	3706.75
706.106	3790.7
706.71	3855.83
707.314	3945.88
707.918	4055.62
708.522	4135.38
709.126	4212.12
709.73	4295.87
710.333	4364.75
710.937	4448.36
711.541	4530.19
712.145	4598.15
712.749	4678.34
713.353	4762.97
713.957	4845.71
714.561	4902.51
715.165	4961.18
715.769	5033.37
716.373	5071.23
716.976	5122.54
717.58	5181.23
718.184	5215.82
718.788	5232.55
719.392	5301.58
719.996	5339
720.6	5359.43
721.204	5370.97
721.808	5392.87
722.412	5411.58
723.016	5441.18
723.62	5431.51
724.223	5406.71
724.827	5396.48
725.431	5377.34
726.035	5358.99
726.639	5349.51
727.243	5368
727.847	5288.22
728.451	5283.52
729.055	5260.94
729.659	5240.56
730.263	5182.17
730.866	5161.93
731.47	5110.79
732.074	5062.39
732.678	5011.39
733.282	4997.4
733.886	4944.79
734.49	4915.64
735.094	4878.23
735.698	4803.24
736.302	4773.08
736.906	4701.95
737.51	4702.29
738.113	4627.79
738.717	4515.08
739.321	4499.29
739.925	4405.55
740.529	4364.23
741.133	4340.14
741.737	4225.5
742.341	4197.1
742.945	4101.61
743.549	4047.93
744.153	3975.6
744.756	3920.28
745.36	3888.57
745.964	3776.39
746.568	3721.77
747.172	3670.43
747.776	3617.75
748.38	3533.35
748.984	3462.15
749.588	3391.18
750.192	3335.1
750.796	3276.7
751.399	3186.21
752.003	3125.15
752.607	3068.21
753.211	3014.47
753.815	2953.76
754.419	2886.93
755.023	2831.21
755.627	2766.97
756.231	2716.68
756.835	2658.05
757.439	2613.29
758.042	2562.43
758.646	2506.28
759.25	2444.22
759.854	2390.68
760.458	2341.61
761.062	2288.95
761.666	2271.02
762.27	2196.56
762.874	2143.25
763.478	2128.62
764.082	2107.06
764.685	2050.56
765.289	1984.53
765.893	1928.2
766.497	1910.34
767.101	1886.36
767.705	1860.83
768.309	1822.09
768.913	1763.88
769.517	1742.63
770.121	1718.81
770.725	1684.81
771.328	1658.22
771.932	1631.56
772.536	1619.3
773.14	1578.57
773.744	1544.13
774.348	1524.61
774.952	1488.75
775.556	1469.83
776.16	1471.89
776.764	1445.39
777.368	1410.41
777.972	1386.11
778.575	1391.95
779.179	1378.93
779.783	1341.3
780.387	1319.77
780.991	1297.94
781.595	1289.05
782.199	1286.25
782.803	1278.85
783.407	1260.34
784.011	1249.09
784.615	1238.12
785.218	1212.78
785.822	1213.44
786.426	1209.11
787.03	1194.78
787.634	1186.66
788.238	1173.33
788.842	1171.27
789.446	1165.28
790.05	1140.3
790.654	1128.29
791.258	1130.45
791.862	1132.28
792.465	1130.57
793.069	1119.2
793.673	1110.65
794.277	1094.98
794.881	1083.96
795.485	1080.31
796.089	1071.08
796.693	1050.65
797.297	1041.88
797.901	1041.68
798.505	1035.8
799.108	1026.18
799.712	1015.27
800.316	1012.86
800.92	1007.4
801.524	987.067
802.128	972.792
802.732	976.195
803.336	971.484
803.94	958.298
804.544	951.782
805.148	934.311
805.751	917.37
806.355	912.546
806.959	907.29
807.563	891.198
808.167	884.643
808.771	871.302
809.375	857.041
809.979	845.89
810.583	835.691
811.187	824.878
811.791	821.628
812.394	814.649
812.998	796.338
813.602	791.405
814.206	793.295
814.81	776.804
815.414	762.205
816.018	760.183
816.622	741.766
817.226	724.209
817.83	735.222
818.434	731.296
819.037	718.611
819.641	709.006
820.245	702.55
820.849	687.842
821.453	686.5
822.057	676.027
822.661	670.14
823.265	668.632
823.869	647.631
824.473	655.283
825.077	649.902
825.681	638.962
826.284	622.214
826.888	627.082
827.492	628.328
828.096	625.889
828.7	620.59
829.304	617.71
829.908	610.645
830.512	604.24
831.116	584.171
831.72	603.818
832.324	593.089
832.927	575.642
833.531	578.421
834.135	574.172
834.739	576.689
835.343	572.01
835.947	564.443
836.551	554.053
837.155	555.103
837.759	555.824
838.363	552.398
838.967	533.737
839.571	529.817
840.174	536.269
840.778	530.08
841.382	516.758
841.986	510.781
842.59	510.665
843.194	506.964
843.798	512.96
844.402	511.111
845.006	506.453
845.61	493.444
846.213	491.145
846.817	482.5
847.421	477.604
848.025	477.047
848.629	476.422
849.233	484.386
849.837	481.71
850.441	468.653
851.045	464.019
851.649	462.576
852.253	448.663
852.857	448.989
853.46	451.692
854.064	451.188
854.668	442.598
855.272	433.803
855.876	444.065
856.48	446.169
857.084	440.616
857.688	438.556
858.292	429.339
858.896	418.94
859.5	422.874
860.103	421.342
860.707	416.659
861.311	415.542
861.915	411.206
862.519	411.462
863.123	410.324
863.727	408.737
864.331	405.438
864.935	403.264
865.539	402.174
866.143	407.032
866.746	398.002
867.35	387.225
867.954	391.017
868.558	390.747
869.162	387.929
869.766	390.896
870.37	383.488
870.974	378.002
871.578	370.972
872.182	376.541
872.786	373.365
873.39	369.289
873.993	372.438
874.597	365.361
875.201	367.062
875.805	364.657
876.409	370.171
877.013	363.71
877.617	352.977
878.221	347.685
878.825	344.092
879.429	339.819
880.033	342.149
880.636	337.515
881.24	346.617
881.844	346.479
882.448	337.182
883.052	329.651
883.656	335.2
884.26	334.387
884.864	341.115
885.468	332.62
886.072	338.336
886.676	332.283
887.279	328.098
887.883	330.348
888.487	324.504
889.091	319.364
889.695	314.577
890.299	313.93
890.903	312.607
891.507	312.917
892.111	318.552
892.715	318.555
893.319	325.224
893.922	318.07
894.526	313.438
895.13	314.354
895.734	314.81
896.338	302.585
896.942	301.52
897.546	306.208
898.15	300.185
898.754	300.512
899.358	295.991
899.962	296.909
900.565	299.834
901.169	295.441
901.773	284.102
902.377	297.132
902.981	303.28
903.585	298.358
904.189	297.53
904.793	299.405
905.397	296.692
906.001	287.096
906.605	284.82
907.208	288.439
907.812	283.722
908.416	280.753
909.02	284.757
909.624	290.277
910.228	290.115
910.832	288.068
911.436	277.857
912.04	276.519
912.644	268.761
913.248	267.359
913.852	278.947
914.455	280.605
915.059	279.13
915.663	281.786
916.267	266.768
916.871	262.656
917.475	271.35
918.079	274.923
918.683	278.784
919.287	276.514
919.891	274.837
920.495	271.379
921.098	266.176
921.702	260.24
922.306	268.397
922.91	265.873
923.514	268.514
924.118	264.683
924.722	262.51
925.326	268.896
925.93	268.129
926.534	256.558
927.138	258.787
927.742	261.64
928.345	258.908
928.949	256.702
929.553	262.746
930.157	264.807
930.761	258.07
931.365	253.151
931.969	245.307
932.573	242.181
933.177	247.504
933.781	251.242
934.385	253.781
934.988	241.522
935.592	247
936.196	256.244
936.8	253.073
937.404	247.575
938.008	245.14
938.612	246.963
939.216	245.38
939.82	250.917
940.424	249.752
941.028	237.725
941.631	235.701
942.235	245.318
942.839	248.35
943.443	242.601
944.047	243.207
944.651	250.45
945.255	237.88
945.859	229.496
946.463	234.344
947.067	239.277
947.671	238.07
948.274	236.538
948.878	233.577
949.482	232.659
950.086	236.95
950.69	228.476
951.294	228.291
951.898	233.175
952.502	234.496
953.106	227.209
953.71	224.708
954.314	234.641
954.917	234.315
955.521	232.408
956.125	233.885
956.729	224.615
957.333	224.211
957.937	222.704
958.541	227.76
959.145	225.903
959.749	227.274
960.353	229.332
960.957	230.371
961.561	225.367
962.164	229.024
962.768	223.568
963.372	213.763
963.976	211.145
964.58	219.76
965.184	223.868
965.788	222.885
966.392	217.304
966.996	211.29
967.6	221.252
968.204	225.579
968.807	222.653
969.411	212.647
970.015	210.119
970.619	213.892
971.223	213.38
971.827	220.648
972.431	222.385
973.035	223.945
973.639	226.835
974.243	209.139
974.847	212.888
975.451	219.492
976.054	215.264
976.658	212.156
977.262	210.98
977.866	227.487
978.47	226.583
979.074	215.421
979.678	206.863
980.282	213.519
980.886	205.074
981.49	205.075
982.094	211.487
982.697	208.149
983.301	216.329
983.905	212.735
984.509	206.701
985.113	204.585
985.717	215.634
986.321	212.705
986.925	213.595
987.529	212.829
988.133	217.634
988.737	211.116
989.34	204.217
989.944	199.529
990.548	204.431
991.152	204.904
991.756	209.775
992.36	214.739
992.964	207.339
993.568	202.112
994.172	203.719
994.776	208.517
995.38	210.067
995.983	204.191
996.587	202.392
997.191	201.23
997.795	210.883
998.399	216.296
999.003	207.173
999.607	201.996
1000.21	208.199
1000.81	200.197
1001.42	201
1002.02	199.573
1002.63	199.805
1003.23	201.747
1003.83	201.648
1004.44	208.22
1005.04	206.592
1005.65	191.711
1006.25	193.526
1006.85	201.43
1007.46	194.955
1008.06	192.721
1008.67	189.827
1009.27	190.941
1009.87	194.584
1010.48	199.094
1011.08	176.861
1011.69	185.982
1012.29	195.861
1012.89	192.98
1013.5	182.05
1014.1	183.382
1014.7	185.361
1015.31	190.697
1015.91	185.814
1016.52	188.516
1017.12	191.808
1017.72	193.635
1018.33	191.99
1018.93	197.3
1019.54	189.044
1020.14	188.324
1020.74	187.652
1021.35	177.959
1021.95	181.05
1022.56	183.69
1023.16	182.579
1023.76	182.38
1024.37	181.21
1024.97	182.482
1025.58	183.678
1026.18	186.664
1026.78	181.521
1027.39	181.75
1027.99	183.771
1028.59	183.114
1029.2	180.93
1029.8	180.395
1030.41	178.811
1031.01	179.492
1031.61	185.392
1032.22	181.6
1032.82	176.962
1033.43	186.377
1034.03	185.593
1034.63	183.646
1035.24	184.002
1035.84	180.131
1036.45	170.698
1037.05	171.686
1037.65	181.014
1038.26	180.588
1038.86	176.535
1039.47	173.455
1040.07	180.512
1040.67	188.16
1041.28	179.684
1041.88	183.38
1042.48	181.393
1043.09	182.438
1043.69	169.632
1044.3	176.902
1044.9	180.033
1045.5	179.742
1046.11	183.07
1046.71	184.304
1047.32	184.732
1047.92	164.335
1048.52	179.859
1049.13	173.862
1049.73	179.874
1050.34	175.975
1050.94	173.411
1051.54	172.278
1052.15	176.813
1052.75	177.26
1053.36	176.769
1053.96	171.115
1054.56	170.768
1055.17	165.468
1055.77	169.782
1056.37	172.845
1056.98	167.56
1057.58	167.116
1058.19	175.157
1058.79	175.339
1059.39	170.26
1060	172.215
1060.6	173.686
1061.21	175.151
1061.81	171.788
1062.41	168.54
1063.02	164.215
1063.62	172.314
1064.23	169.372
1064.83	167.082
1065.43	164.347
1066.04	164.755
1066.64	171.329
1067.24	171.513
1067.85	166.876
1068.45	171.321
1069.06	172.371
1069.66	165.195
1070.26	167.93
1070.87	163.778
1071.47	164.288
1072.08	155.727
1072.68	155.259
1073.28	162.67
1073.89	171.027
1074.49	168.258
1075.1	162.627
1075.7	167.612
1076.3	166.31
1076.91	165.88
1077.51	163.325
1078.12	157.563
1078.72	157.072
1079.32	164.984
1079.93	165.498
1080.53	163.658
1081.13	169.734
1081.74	162.383
1082.34	161.342
1082.95	151.543
1083.55	164.558
1084.15	159.154
1084.76	160.747
1085.36	155.946
1085.97	164.729
1086.57	167.65
1087.17	139.333
1087.78	160.58
1088.38	149.958
1088.99	166.516
1089.59	159.07
1090.19	157.585
1090.8	156.469
1091.4	155.057
1092.01	151.812
1092.61	150.882
1093.21	149.966
1093.82	153.343
1094.42	155.225
1095.02	153.925
1095.63	156.375
1096.23	150.982
1096.84	147.193
1097.44	151.619
1098.04	152.182
1098.65	150.225
1099.25	150.624
1099.86	149.816
1100.46	155.052
1101.06	146.315
1101.67	147.202
1102.27	157.501
1102.88	147.192
1103.48	145.883
1104.08	151.154
1104.69	157.881
1105.29	150.145
1105.9	140.938
1106.5	153.062
1107.1	146.213
1107.71	141.783
1108.31	138.145
1108.91	140.064
1109.52	146.44
1110.12	113.204
1110.73	79.8789
1111.33	151.05
1111.93	151.945
1112.54	142.056
1113.14	145.923
1113.75	145.268
1114.35	146.471
1114.95	148.596
1115.56	159.851
1116.16	211.601
1116.77	237.869
1117.37	241.249
1117.97	243.968
1118.58	243.048
1119.18	246.184
1119.79	255.336
1120.39	248.844
1120.99	253.024
1121.6	252.599
1122.2	252.481
1122.8	243.878
1123.41	272.84
1124.01	264.081
1124.62	257.889
1125.22	263.229
1125.82	251.259
1126.43	245.786
1127.03	234.504
1127.64	235.282
1128.24	219.206
1128.84	223.704
1129.45	232.132
1130.05	236.721
1130.66	230.885
1131.26	237.971
1131.86	231.697
1132.47	230.838
1133.07	188.716
1133.68	141.592
1134.28	132.386
1134.88	126.351
1135.49	114.835
1136.09	126.703
1136.69	135.065
1137.3	126.148
1137.9	132.15
1138.51	125.393
1139.11	123.047
1139.71	126.209
1140.32	126.672
1140.92	120.067
1141.53	120.196
1142.13	118.125
1142.73	117.867
1143.34	121.5
1143.94	124.97
1144.55	128.643
1145.15	123.231
1145.75	114.829
1146.36	115.638
1146.96	118.357
1147.57	117.114
1148.17	114.14
1148.77	111.652
1149.38	123.242
1149.98	124.772
1150.58	122.936
1151.19	118.266
1151.79	112.988
1152.4	119.539
1153	121.884
1153.6	114.744
1154.21	117.321
1154.81	111.198
1155.42	105.54
1156.02	110.013
1156.62	113.903
1157.23	113.207
1157.83	104.677
1158.44	110.189
1159.04	108.919
1159.64	106.828
1160.25	106.286
1160.85	100.945
1161.46	107.443
1162.06	104.847
1162.66	105.813
1163.27	106.146
1163.87	105.905
1164.47	99.4525
1165.08	107.328
1165.68	108.837
1166.29	106.243
1166.89	106.983
1167.49	102.409
1168.1	110.158
1168.7	101.092
1169.31	101.589
1169.91	102.423
1170.51	102.975
1171.12	97.867
1171.72	89.1466
1172.33	86.6773
1172.93	96.7968
1173.53	101.682
1174.14	95.1631
1174.74	97.3826
1175.35	99.4192
1175.95	97.0809
1176.55	96.2494
1177.16	95.4916
1177.76	85.6322
1178.36	94.4949
1178.97	101.787
1179.57	101.704
1180.18	90.0499
1180.78	90.7325
1181.38	100.168
1181.99	95.775
1182.59	93.7583
1183.2	93.6497
1183.8	92.3427
1184.4	92.4393
1185.01	89.8683
1185.61	92.0884
1186.22	90.3126
1186.82	87.8989
1187.42	86.1999
1188.03	94.5337
1188.63	90.2031
1189.23	85.771
1189.84	90.2136
1190.44	92.261
1191.05	88.8593
1191.65	89.1462
1192.25	86.8971
1192.86	82.308
1193.46	92.329
1194.07	96.2138
1194.67	96.7581
1195.27	86.9323
1195.88	91.1641
1196.48	86.5925
1197.09	79.8337
1197.69	83.6904
1198.29	84.1093
1198.9	80.9809
1199.5	85.9752
1200.11	86.887
1200.71	87.1903
1201.31	92.5669
1201.92	92.6703
1202.52	74.5147
1203.12	83.8351
1203.73	82.4975
1204.33	95.985
1204.94	84.8747
1205.54	83.3507
1206.14	84.5417
1206.75	79.5832
1207.35	82.2347
1207.96	86.6075
1208.56	90.4224
1209.16	90.8969
1209.77	93.9599
1210.37	86.0937
1210.98	80.8894
1211.58	79.1257
1212.18	83.6617
1212.79	72.3356
1213.39	86.7181
1214	84.4813
1214.6	86.8238
1215.2	71.6214
1215.81	78.3601
1216.41	78.5817
1217.01	84.206
1217.62	84.936
1218.22	85.8788
1218.83	85.3988
1219.43	77.6614
1220.03	78.5164
1220.64	83.6721
1221.24	84.2528
1221.85	79.358
1222.45	76.2394
1223.05	78.4856
1223.66	85.9381
1224.26	85.3454
1224.87	82.8643
1225.47	74.5055
1226.07	81.0713
1226.68	74.5408
1227.28	76.6984
1227.89	75.244
1228.49	83.5319
1229.09	73.5442
1229.7	73.3339
1230.3	75.8245
1230.9	75.3328
1231.51	76.9965
1232.11	78.8874
1232.72	77.6455
1233.32	82.4913
1233.92	72.5877
1234.53	79.5629
1235.13	79.3524
1235.74	75.122
1236.34	81.9237
1236.94	78.2488
1237.55	74.0894
1238.15	85.7402
1238.76	83.2738
1239.36	78.4941
1239.96	79.8347
1240.57	74.0876
1241.17	74.2592
1241.78	76.305
1242.38	73.7887
1242.98	75.4163
1243.59	76.6473
1244.19	80.7889
1244.79	80.2642
1245.4	76.4578
1246	78.7271
1246.61	81.5807
1247.21	84.2457
1247.81	70.8903
1248.42	70.9494
1249.02	85.849
1249.63	75.6257
1250.23	77.0729
1250.83	81.1276
1251.44	75.6897
1252.04	77.3475
1252.65	80.9141
1253.25	79.0366
1253.85	79.7326
1254.46	84.6771
1255.06	83.4365
1255.67	75.4622
1256.27	68.7539
1256.87	72.0652
1257.48	80.8035
1258.08	86.6832
1258.68	81.8549
1259.29	78.2615
1259.89	78.3344
1260.5	84.3154
1261.1	80.4993
1261.7	76.6138
1262.31	77.3083
1262.91	76.0452
1263.52	66.7149
1264.12	69.6925
1264.72	72.0606
1265.33	76.1799
1265.93	77.2371
1266.54	69.3307
1267.14	78.6006
1267.74	73.964
1268.35	65.712
1268.95	76.4286
1269.56	71.1835
1270.16	72.3259
1270.76	74.3226
1271.37	72.5259
1271.97	73.7986
1272.57	73.5329
1273.18	78.3149
1273.78	80.748
1274.39	75.398
1274.99	68.6362
1275.59	76.8007
1276.2	71.9556
1276.8	58.714
1277.41	69.5228
1278.01	73.3865
1278.61	64.9305
1279.22	76.0962
1279.82	74.065
1280.43	75.6405
1281.03	68.5349
1281.63	66.5638
1282.24	70.8151
1282.84	79.664
1283.45	74.0448
1284.05	68.5917
1284.65	68.2626
1285.26	75.305
1285.86	69.7374
1286.46	73.4479
1287.07	69.4453
1287.67	63.9648
1288.28	65.9574
1288.88	69.4266
1289.48	67.4038
1290.09	71.1523
1290.69	70.6531
1291.3	69.934
1291.9	62.1512
1292.5	69.0546
1293.11	64.665
1293.71	67.5677
1294.32	68.5396
1294.92	72.9501
1295.52	65.7346
1296.13	66.5353
1296.73	71.7878
1297.34	71.0643
1297.94	70.9062
1298.54	68.3849
1299.15	71.0019
1299.75	72.8599
1300.35	66.0952
1300.96	65.83
1301.56	61.7861
1302.17	67.2365
1302.77	62.6541
1303.37	65.5548
1303.98	63.3479
1304.58	63.7908
1305.19	68.178
1305.79	65.1535
1306.39	63.7669
1307	74.3761
1307.6	71.7832
1308.21	71.6389
1308.81	73.2763
1309.41	67.9971
1310.02	60.4633
1310.62	68.6756
1311.23	72.0365
1311.83	73.3963
1312.43	66.2709
1313.04	67.3689
1313.64	71.7614
1314.24	71.1303
1314.85	66.2631
1315.45	64.4298
1316.06	64.0883
1316.66	67.0848
1317.26	66.4549
1317.87	73.6811
1318.47	74.5338
1319.08	66.7261
1319.68	70.2462
1320.28	72.915
1320.89	67.2625
1321.49	57.2713
1322.1	63.5212
1322.7	62.6307
1323.3	61.0596
1323.91	66.1856
1324.51	65.5709
1325.12	63.9836
1325.72	65.688
1326.32	65.525
1326.93	67.2856
1327.53	72.0682
1328.13	67.3592
1328.74	71.2918
1329.34	68.7829
1329.95	61.4334
1330.55	57.5645
1331.15	66.2139
1331.76	64.3216
1332.36	65.4203
1332.97	70.2919
1333.57	71.5641
1334.17	67.2918
1334.78	67.8878
1335.38	65.5365
1335.99	76.327
1336.59	70.6563
1337.19	67.5199
1337.8	68.811
1338.4	67.7678
1339.01	64.6484
1339.61	67.461
1340.21	71.883
1340.82	72.5498
1341.42	72.0006
1342.02	68.7447
1342.63	63.8456
1343.23	75.3049
1343.84	65.4786
1344.44	69.7695
1345.04	72.7921
1345.65	68.5044
1346.25	66.8971
1346.86	69.2859
1347.46	70.6316
1348.06	67.2601
1348.67	70.4804
1349.27	70.5162
1349.88	68.5641
1350.48	67.1588
1351.08	64.4816
1351.69	64.7939
1352.29	73.1857
1352.89	71.0328
1353.5	70.2946
1354.1	73.8323
1354.71	67.7995
1355.31	64.9984
1355.91	65.5802
1356.52	69.7962
1357.12	69.9871
1357.73	72.327
1358.33	69.0475
1358.93	73.6446
1359.54	73.6076
1360.14	75.269
1360.75	70.8798
1361.35	70.4976
1361.95	70.036
1362.56	74.9003
1363.16	70.7104
1363.77	79.351
1364.37	77.3555
1364.97	83.0454
1365.58	72.9245
1366.18	80.6549
1366.78	71.0067
1367.39	76.3078
1367.99	79.1291
1368.6	82.2578
1369.2	78.4482
1369.8	73.2172
1370.41	77.4446
1371.01	75.4724
1371.62	73.4888
1372.22	76.3987
1372.82	81.1672
1373.43	78.5053
1374.03	74.8303
1374.64	79.521
1375.24	80.662
1375.84	78.5494
1376.45	74.3519
1377.05	75.1412
1377.66	86.4004
1378.26	87.1694
1378.86	76.1102
1379.47	76.3578
1380.07	79.5386
1380.67	80.7721
1381.28	72.9814
1381.88	74.9878
1382.49	84.8462
1383.09	70.796
1383.69	72.2576
1384.3	76.042
1384.9	85.9346
1385.51	82.3873
1386.11	84.8257
1386.71	80.0109
1387.32	78.6933
1387.92	75.8361
1388.53	82.0609
1389.13	86.1737
1389.73	80.6576
1390.34	70.8183
1390.94	75.5376
1391.55	86.5138
1392.15	78.514
1392.75	72.6168
1393.36	77.2248
1393.96	76.4888
1394.56	68.8312
1395.17	79.4397
1395.77	75.1856
1396.38	70.2157
1396.98	73.2914
1397.58	78.8922
1398.19	74.7569
1398.79	73.8844
1399.4	76.2764
1400	79.5235
