# Supplementary material for: Humidity sensing using Zn(1.6 − x)Na0.4CuxTiO4 spinel nanostructures
Source: Sci Rep. 2024 Jan 4;14:562. doi: 10.1038/s41598-023-50888-6 (PMC10766635; doi:10.1038/s41598-023-50888-6)
Supplement: Supplementary file 7 — Supplementary Information 7. [file 41598_2023_50888_MOESM7_ESM.xlsx]

## Sheet: Sheet1
Raman shift (cm-1)	Intensity (a.u)
200.029	1396.62
200.633	1425.37
201.236	1419.99
201.84	1423.13
202.444	1439.85
203.048	1440.24
203.652	1442.56
204.256	1455.14
204.86	1457.54
205.464	1454.73
206.068	1463.25
206.672	1456.75
207.276	1468.52
207.879	1464.11
208.483	1473.24
209.087	1492.74
209.691	1488.16
210.295	1483.47
210.899	1491.81
211.503	1500.26
212.107	1514.09
212.711	1535.33
213.315	1503.58
213.919	1535.89
214.522	1541.37
215.126	1557.35
215.73	1572.89
216.334	1588.32
216.938	1618.65
217.542	1626.69
218.146	1624.67
218.75	1654.08
219.354	1674.66
219.958	1707.15
220.562	1750.82
221.165	1754.74
221.769	1752.19
222.373	1796.23
222.977	1815.66
223.581	1824.68
224.185	1862.03
224.789	1904.72
225.393	1934.51
225.997	1970.37
226.601	1984.05
227.205	2025.32
227.809	2070.41
228.412	2102.05
229.016	2162.61
229.62	2216.61
230.224	2257.16
230.828	2302.14
231.432	2332.37
232.036	2347.7
232.64	2363.68
233.244	2365.3
233.848	2364.66
234.452	2359.96
235.055	2337.25
235.659	2324.65
236.263	2306.27
236.867	2280.82
237.471	2251.42
238.075	2240.89
238.679	2234.93
239.283	2238.23
239.887	2235.36
240.491	2245
241.095	2260.46
241.698	2274.32
242.302	2263.44
242.906	2267.24
243.51	2276.61
244.114	2291.69
244.718	2302.97
245.322	2304.95
245.926	2311.89
246.53	2327.91
247.134	2340.41
247.738	2340.75
248.341	2320.56
248.945	2316.65
249.549	2344.83
250.153	2334.09
250.757	2340.62
251.361	2347.79
251.965	2354.3
252.569	2353.8
253.173	2353.64
253.777	2364.31
254.381	2372.05
254.985	2365.31
255.588	2373.01
256.192	2329.9
256.796	2378.55
257.4	2389.12
258.004	2376.2
258.608	2373.44
259.212	2388.02
259.816	2383.85
260.42	2374.55
261.024	2379.45
261.628	2392.48
262.231	2411.77
262.835	2432.3
263.439	2405.6
264.043	2402.74
264.647	2401.93
265.251	2414.84
265.855	2407.44
266.459	2405.45
267.063	2382.63
267.667	2391.85
268.271	2400.84
268.874	2393.87
269.478	2403.22
270.082	2389.44
270.686	2396.1
271.29	2419.32
271.894	2438.58
272.498	2460.58
273.102	2444.74
273.706	2443.26
274.31	2443.92
274.914	2463.07
275.517	2469.03
276.121	2470.03
276.725	2478.09
277.329	2475.47
277.933	2500.4
278.537	2509.1
279.141	2508.39
279.745	2529.99
280.349	2542.35
280.953	2546.19
281.557	2554.1
282.161	2573.51
282.764	2604.67
283.368	2609.88
283.972	2612.51
284.576	2644.94
285.18	2668.93
285.784	2688.95
286.388	2697.35
286.992	2700.3
287.596	2730.44
288.2	2717.12
288.804	2779.09
289.407	2808.86
290.011	2828.58
290.615	2841.33
291.219	2852.01
291.823	2864.77
292.427	2873.88
293.031	2885.88
293.635	2920
294.239	2983
294.843	2988.92
295.447	2953.6
296.05	2987.66
296.654	3035.25
297.258	3040.95
297.862	3058.8
298.466	3079.95
299.07	3101.57
299.674	3115.2
300.278	3127.97
300.882	3153.82
301.486	3143.94
302.09	3150.25
302.693	3165.46
303.297	3194.87
303.901	3170.4
304.505	3193.63
305.109	3215.33
305.713	3201.25
306.317	3219.35
306.921	3232.88
307.525	3213.08
308.129	3198.34
308.733	3203.56
309.337	3198.08
309.94	3178.49
310.544	3194.56
311.148	3156.31
311.752	3155.24
312.356	3150.45
312.96	3120.1
313.564	3116
314.168	3107.69
314.772	3095.05
315.376	3090.24
315.98	3079.06
316.583	3058.05
317.187	3049.5
317.791	3034.11
318.395	2979.5
318.999	3004.71
319.603	3000.08
320.207	3019.03
320.811	2956.94
321.415	2963.51
322.019	2953.32
322.623	2948.89
323.226	2951.23
323.83	2944.97
324.434	2937.8
325.038	2936.51
325.642	2928.75
326.246	2918.23
326.85	2939.84
327.454	2909.65
328.058	2916.97
328.662	2926.36
329.266	2940.57
329.869	2946.3
330.473	2922.1
331.077	2923.26
331.681	2941.56
332.285	2943.97
332.889	2920.44
333.493	2896.82
334.097	2905.64
334.701	2821.79
335.305	2857.11
335.909	2833.62
336.513	2839.39
337.116	2864.74
337.72	2849.41
338.324	2859.05
338.928	2862.97
339.532	2846.73
340.136	2843.38
340.74	2845.39
341.344	2842.92
341.948	2851.57
342.552	2855.93
343.156	2859.05
343.759	2862.97
344.363	2846.73
344.967	2843.38
345.571	2845.39
346.175	2842.92
346.779	2851.57
347.383	2855.93
347.987	2859.05
348.591	2862.97
349.195	2846.73
349.799	2843.38
350.402	2845.39
351.006	2842.92
351.61	2851.57
352.214	2855.93
352.818	2927.3
353.422	2859.05
354.026	2862.97
354.63	2846.73
355.234	2843.38
355.838	2845.39
356.442	2842.92
357.046	2851.57
357.649	2855.93
358.253	2840.05
358.857	2843.83
359.461	2836.32
360.065	2828.95
360.669	2831.67
361.273	2825.76
361.877	2820.06
362.481	2821.54
363.085	2814.2
363.689	2799.01
364.292	2789.97
364.896	2781.37
365.5	2759.95
366.104	2738.92
366.708	2726.19
367.312	2723.91
367.916	2724.85
368.52	2718.07
369.124	2738.92
369.728	2726.19
370.332	2723.91
370.935	2724.85
371.539	2646.85
372.143	2612.14
372.747	2615.92
373.351	2583.76
373.955	2575.56
374.559	2555.87
375.163	2553.2
375.767	2563.83
376.371	2530.67
376.975	2490.81
377.578	2482.21
378.182	2479.12
378.786	2485.37
379.39	2465.33
379.994	2467.37
380.598	2433.51
381.202	2417.87
381.806	2413.13
382.41	2396.19
383.014	2387.38
383.618	2403.96
384.221	2379.73
384.825	2365.61
385.429	2366.87
386.033	2356.55
386.637	2341.37
387.241	2328.32
387.845	2324.49
388.449	2339.94
389.053	2306.39
389.657	2301.54
390.261	2295.11
390.865	2316.06
391.468	2323.2
392.072	2256.28
392.676	2267.18
393.28	2268.17
393.884	2257.38
394.488	2251.98
395.092	2257.82
395.696	2247.09
396.3	2236.71
396.904	2253.16
397.508	2271.93
398.111	2272.95
398.715	2238.11
399.319	2252.06
399.923	2245.87
400.527	2246.15
401.131	2246.74
401.735	2234.31
402.339	2239.06
402.943	2245.17
403.547	2255.75
404.151	2248.58
404.754	2240.67
405.358	2247.72
405.962	2257.14
406.566	2247.66
407.17	2225.26
407.774	2213.86
408.378	2203.42
408.982	2194.72
409.586	2201.69
410.19	2205.14
410.794	2173.57
411.397	2156.77
412.001	2160.86
412.605	2157.5
413.209	2155.92
413.813	2147.69
414.417	2147.5
415.021	2143.27
415.625	2132.79
416.229	2127.43
416.833	2128.77
417.437	2139.75
418.041	2153.63
418.644	2138.05
419.248	2125.56
419.852	2125.59
420.456	2127.53
421.06	2120.71
421.664	2094.13
422.268	2102.8
422.872	2121.03
423.476	2100.15
424.08	2117.95
424.684	2117.46
425.287	2115.35
425.891	2111.66
426.495	2102.34
427.099	2080.98
427.703	2074.13
428.307	2124.94
428.911	2120.43
429.515	2109.88
430.119	2120.61
430.723	2122.71
431.327	2155.05
431.93	2133.72
432.534	2122.62
433.138	2132.99
433.742	2149.81
434.346	2146.49
434.95	2151.22
435.554	2176.31
436.158	2172.91
436.762	2148.8
437.366	2157.55
437.97	2178.24
438.573	2164.07
439.177	2159.13
439.781	2188.4
440.385	2182
440.989	2176.56
441.593	2200.92
442.197	2170.74
442.801	2182.15
443.405	2155.01
444.009	2170.69
444.613	2162.56
445.217	2155.27
445.82	2171.69
446.424	2185.6
447.028	2154.81
447.632	2150.42
448.236	2164.33
448.84	2161.66
449.444	2167.68
450.048	2139.2
450.652	2127.55
451.256	2120.09
451.86	2100.55
452.463	2113.22
453.067	2079.36
453.671	2069.66
454.275	2073.14
454.879	2050.88
455.483	2067.33
456.087	2046.88
456.691	2044.88
457.295	2031.75
457.899	2031.22
458.503	2019.39
459.106	1993.6
459.71	1987.88
460.314	1981.28
460.918	1962.13
461.522	1962.58
462.126	1951.52
462.73	1962.35
463.334	1928.58
463.938	1931.55
464.542	1920.75
465.146	1925.58
465.749	1922.51
466.353	1912.38
466.957	1917.31
467.561	1914.65
468.165	1914.26
468.769	1920.67
469.373	1925.72
469.977	1921.56
470.581	1906.57
471.185	1906.42
471.789	1917.43
472.393	1932.04
472.996	1946.7
473.6	1949.62
474.204	1969.54
474.808	1983.58
475.412	1980.47
476.016	1977.86
476.62	1996.19
477.224	1987.11
477.828	1972.06
478.432	1950.04
479.036	1943.43
479.639	1917.23
480.243	1889.78
480.847	1870.11
481.451	1861.73
482.055	1853.57
482.659	1844.85
483.263	1830.52
483.867	1806.15
484.471	1797.37
485.075	1785.31
485.679	1784.6
486.282	1784.7
486.886	1762.04
487.49	1766.25
488.094	1747.18
488.698	1748.42
489.302	1713.94
489.906	1675.05
490.51	1673.93
491.114	1686.27
491.718	1684.01
492.322	1665.47
492.925	1642.23
493.529	1629.72
494.133	1620.7
494.737	1620.19
495.341	1619.29
495.945	1603.22
496.549	1583.35
497.153	1568.58
497.757	1559.44
498.361	1573.15
498.965	1585.85
499.569	1552.42
500.172	1553.32
500.776	1551.04
501.38	1524.54
501.984	1515.68
502.588	1519.48
503.192	1520.28
503.796	1502.65
504.4	1493.72
505.004	1501.03
505.608	1496.46
506.212	1487.03
506.815	1480.61
507.419	1481.39
508.023	1475.15
508.627	1469.57
509.231	1481.14
509.835	1478.49
510.439	1459.48
511.043	1463.44
511.647	1448.24
512.251	1455.59
512.855	1460.62
513.458	1460.57
514.062	1465.75
514.666	1442.71
515.27	1434.84
515.874	1451.04
516.478	1435.06
517.082	1463.34
517.686	1444.11
518.29	1435.94
518.894	1438.96
519.498	1461.14
520.101	1461.47
520.705	1445.67
521.309	1440.22
521.913	1462.37
522.517	1474.96
523.121	1452.73
523.725	1451.05
524.329	1463.79
524.933	1442.76
525.537	1463.86
526.141	1463.12
526.745	1435.82
527.348	1450.87
527.952	1435.93
528.556	1462.06
529.16	1448.96
529.764	1477.86
530.368	1472.2
530.972	1469.75
531.576	1463.07
532.18	1467.35
532.784	1465.7
533.388	1455.26
533.991	1468.32
534.595	1471.17
535.199	1454.65
535.803	1462.83
536.407	1475.91
537.011	1473.98
537.615	1470.03
538.219	1455.17
538.823	1446.66
539.427	1457.72
540.031	1473.31
540.634	1469.27
541.238	1449.98
541.842	1447.11
542.446	1451.23
543.05	1436
543.654	1478.34
544.258	1456.88
544.862	1453.14
545.466	1459.96
546.07	1451.28
546.674	1466.12
547.277	1461.97
547.881	1447.81
548.485	1440.57
549.089	1432.54
549.693	1452.61
550.297	1462.86
550.901	1444.92
551.505	1439.63
552.109	1446.03
552.713	1445.88
553.317	1397.29
553.921	1424.1
554.524	1435.88
555.128	1454.84
555.732	1434
556.336	1419.21
556.94	1437.93
557.544	1443.13
558.148	1427.98
558.752	1406.91
559.356	1429.03
559.96	1450.09
560.564	1431.72
561.167	1430.38
561.771	1417.15
562.375	1424.7
562.979	1420.33
563.583	1409.23
564.187	1402.12
564.791	1418.7
565.395	1434.13
565.999	1431.52
566.603	1418.46
567.207	1412.16
567.81	1420.49
568.414	1429.81
569.018	1426.27
569.622	1418.22
570.226	1419.84
570.83	1428.14
571.434	1428.77
572.038	1418.07
572.642	1433.06
573.246	1433.45
573.85	1431.15
574.453	1444.63
575.057	1426.41
575.661	1415.61
576.265	1444.68
576.869	1432.92
577.473	1412.08
578.077	1423.05
578.681	1441.07
579.285	1418.65
579.889	1425.01
580.493	1443.25
581.096	1433.58
581.7	1424.64
582.304	1424.18
582.908	1419.03
583.512	1410.01
584.116	1407.97
584.72	1408
585.324	1405.8
585.928	1396.37
586.532	1392.68
587.136	1399.89
587.74	1382.09
588.343	1375.67
588.947	1383.94
589.551	1362.64
590.155	1363.99
590.759	1368.54
591.363	1359.18
591.967	1363.26
592.571	1316.44
593.175	1349.46
593.779	1335.47
594.383	1319.38
594.986	1330.96
595.59	1322.57
596.194	1322.75
596.798	1328.21
597.402	1316.63
598.006	1316.5
598.61	1302.4
599.214	1312.58
599.818	1308.53
600.422	1303.72
601.026	1295.37
601.63	1296.5
602.233	1300.82
602.837	1293.16
603.441	1289.81
604.045	1293.72
604.649	1288.97
605.253	1278.7
605.857	1278.72
606.461	1282.99
607.065	1274.71
607.669	1279.22
608.273	1283.83
608.876	1273.99
609.48	1282.73
610.084	1275.87
610.688	1275.2
611.292	1259.78
611.896	1271.72
612.5	1257.87
613.104	1252.33
613.708	1222.48
614.312	1215.87
614.916	1218.43
615.519	1197.89
616.123	1194.79
616.727	1183.23
617.331	1175.8
617.935	1156.51
618.539	1144.67
619.143	1128.8
619.747	1123.06
620.351	1114.91
620.955	1103.11
621.559	1098.42
622.162	1078.99
622.766	1053.9
623.37	1034.29
623.974	1025.7
624.578	1020.17
625.182	1003.45
625.786	989.572
626.39	984.124
626.994	975.75
627.598	968.61
628.202	962.305
628.805	938.252
629.409	916.559
630.013	907.42
630.617	888.214
631.221	890.388
631.825	895.657
632.429	893.094
633.033	870.705
633.637	851.774
634.241	842.511
634.845	855.475
635.448	828.144
636.052	840.062
636.656	818.009
637.26	822.731
637.864	823.955
638.468	805.561
639.072	809.047
639.676	778.3
640.28	788.704
640.884	792.302
641.488	786.639
642.092	782.332
642.695	766.12
643.299	763.954
643.903	763.713
644.507	750.703
645.111	754.158
645.715	744.275
646.319	743.337
646.923	752.887
647.527	744.508
648.131	730.62
648.735	730.784
649.338	741.185
649.942	740.634
650.546	736.02
651.15	727.514
651.754	725.493
652.358	739.158
652.962	719.87
653.566	733.353
654.17	743.725
654.774	753.404
655.378	758.493
655.982	743.313
656.585	754.292
657.189	750.651
657.793	738.976
658.397	750.97
659.001	752.52
659.605	761.648
660.209	748.663
660.813	761.852
661.417	762.212
662.021	771.039
662.625	763.979
663.228	779.142
663.832	776.735
664.436	800.84
665.04	798.407
665.644	802.155
666.248	807.801
666.852	811.399
667.456	814.528
668.06	836.983
668.664	864.849
669.268	868.801
669.871	864.669
670.475	884.444
671.079	893.101
671.683	899.035
672.287	908.932
672.891	927.112
673.495	943.012
674.099	959.883
674.703	980.183
675.307	1001.18
675.911	1018.38
676.514	1025.29
677.118	1042.34
677.722	1060.87
678.326	1074.15
678.93	1100.56
679.534	1111.42
680.138	1129.72
680.742	1150.71
681.346	1157.1
681.95	1200.73
682.554	1227.14
683.157	1257.13
683.761	1285.87
684.365	1301.39
684.969	1330
685.573	1350.88
686.177	1379.33
686.781	1421.58
687.385	1445.28
687.989	1476.82
688.593	1522.97
689.197	1531.5
689.801	1590.2
690.404	1604.47
691.008	1672.91
691.612	1687.88
692.216	1740.6
692.82	1770.04
693.424	1823.62
694.028	1865.34
694.632	1898.53
695.236	1945.96
695.84	1985.16
696.444	2048.76
697.047	2111.94
697.651	2140.18
698.255	2208.81
698.859	2258.45
699.463	2326.67
700.067	2391.29
700.671	2438.68
701.275	2508.15
701.879	2563.24
702.483	2597.59
703.087	2649.64
703.69	2749.19
704.294	2822.32
704.898	2884.32
705.502	2952.66
706.106	3021.6
706.71	3069.77
707.314	3144.65
707.918	3246.05
708.522	3310.31
709.126	3371.65
709.73	3439.01
710.333	3494.31
710.937	3563.68
711.541	3633.33
712.145	3689.68
712.749	3756.37
713.353	3828.37
713.957	3896.8
714.561	3943.86
715.165	3989.9
715.769	4053.73
716.373	4087.06
716.976	4136.96
717.58	4183.43
718.184	4212.65
718.788	4234.21
719.392	4254.05
719.996	4291.44
720.6	4318.73
721.204	4338.94
721.808	4363.43
722.412	4388.66
723.016	4418.31
723.62	4416.52
724.223	4393.94
724.827	4388.32
725.431	4383.64
726.035	4369.33
726.639	4368.95
727.243	4382.15
727.847	4315.66
728.451	4313.55
729.055	4290.04
729.659	4283.42
730.263	4244.08
730.866	4238.3
731.47	4187.36
732.074	4151.82
732.678	4103.14
733.282	4096.55
733.886	4065.78
734.49	4050.67
735.094	4024.21
735.698	3964.85
736.302	3930.3
736.906	3880.17
737.51	3884.57
738.113	3829.84
738.717	3730.29
739.321	3721.93
739.925	3640.99
740.529	3615.42
741.133	3602.54
741.737	3495.42
742.341	3488.6
742.945	3405.48
743.549	3349.94
744.153	3290.5
744.756	3237.49
745.36	3221.48
745.964	3121.45
746.568	3080
747.172	3032.26
747.776	2991.53
748.38	2925.54
748.984	2858.98
749.588	2793.12
750.192	2746.04
750.796	2691.52
751.399	2615.99
752.003	2560.59
752.607	2512.85
753.211	2460.61
753.815	2408.26
754.419	2350.61
755.023	2303.09
755.627	2250.22
756.231	2200.66
756.835	2151.96
757.439	2111.77
758.042	2067.6
758.646	2020.99
759.25	1958.71
759.854	1918.73
760.458	1869.64
761.062	1825.73
761.666	1813.96
762.27	1750.78
762.874	1692.99
763.478	1685.36
764.082	1672.59
764.685	1615.08
765.289	1557.33
765.893	1506.01
766.497	1493.13
767.101	1473.16
767.705	1456.67
768.309	1423.28
768.913	1365.48
769.517	1351.35
770.121	1330.68
770.725	1301.75
771.328	1275.18
771.932	1252.32
772.536	1241.3
773.14	1204.83
773.744	1173.91
774.348	1159.9
774.952	1129.39
775.556	1112.27
776.16	1113.51
776.764	1091.76
777.368	1059.05
777.972	1040.66
778.575	1048.64
779.179	1036.12
779.783	1000.08
780.387	978.992
780.991	962.978
781.595	953.521
782.199	952.047
782.803	946.947
783.407	931.259
784.011	922.976
784.615	911.271
785.218	887.317
785.822	888.58
786.426	885.898
787.03	872.99
787.634	867.207
788.238	859.818
788.842	859.171
789.446	854.006
790.05	831.125
790.654	822.846
791.258	823.89
791.862	825.653
792.465	824.543
793.069	816.773
793.673	810.451
794.277	794.131
794.881	784.795
795.485	782.875
796.089	776.684
796.693	758.567
797.297	751.909
797.901	752.291
798.505	746.043
799.108	739.778
799.712	730.907
800.316	728.667
800.92	723.099
801.524	703.944
802.128	690.826
802.732	694.2
803.336	691.199
803.94	681.104
804.544	676.785
805.148	661.157
805.751	643.623
806.355	638.999
806.959	635.561
807.563	620.939
808.167	615.874
808.771	603.225
809.375	591.67
809.979	580.863
810.583	572.486
811.187	562.37
811.791	560.023
812.394	554.575
812.998	536.764
813.602	530.962
814.206	532.384
814.81	516.97
815.414	505.709
816.018	503.706
816.622	487.312
817.226	470.805
817.83	479.502
818.434	475.197
819.037	463.768
819.641	454.224
820.245	448.157
820.849	434.721
821.453	435.03
822.057	425.129
822.661	419.44
823.265	414.367
823.869	400.058
824.473	407.316
825.077	398.611
825.681	390.488
826.284	375.559
826.888	379.635
827.492	383.867
828.096	376.863
828.7	374.93
829.304	370.535
829.908	363.83
830.512	355.878
831.116	342.225
831.72	359.848
832.324	348.126
832.927	332.616
833.531	336.417
834.135	333.024
834.739	334.251
835.343	328.287
835.947	322.181
836.551	313.715
837.155	314.054
837.759	313.972
838.363	309.939
838.967	295.732
839.571	291.317
840.174	300.842
840.778	291.373
841.382	281.089
841.986	273.437
842.59	275.088
843.194	269.87
843.798	277.923
844.402	274.215
845.006	267.917
845.61	258.239
846.213	257.105
846.817	252.885
847.421	246.41
848.025	243.613
848.629	243.475
849.233	251.742
849.837	252.101
850.441	238.086
851.045	232.28
851.649	232.453
852.253	219.607
852.857	219.972
853.46	224.272
854.064	222.495
854.668	214.66
855.272	207.617
855.876	218.137
856.48	219.597
857.084	213.041
857.688	211.797
858.292	203.143
858.896	193.794
859.5	197.67
860.103	194.534
860.707	190.946
861.311	192.989
861.915	189.765
862.519	187.011
863.123	185.809
863.727	187.202
864.331	183.039
864.935	179.826
865.539	178.13
866.143	181.945
866.746	172.378
867.35	161.835
867.954	166.037
868.558	167.34
869.162	166.266
869.766	170.773
870.37	165.283
870.974	158.132
871.578	150.131
872.182	156.113
872.786	154.232
873.39	148.595
873.993	150.822
874.597	147.38
875.201	147.49
875.805	145.005
876.409	152.87
877.013	145.56
877.617	135.746
878.221	127.972
878.825	124.599
879.429	120.861
880.033	126.131
880.636	123.695
881.24	130.621
881.844	130.811
882.448	120.447
883.052	112.78
883.656	118.136
884.26	119.929
884.864	126.362
885.468	119.996
886.072	122.545
886.676	119.187
887.279	112.761
887.883	115.56
888.487	110.79
889.091	107.611
889.695	99.935
890.299	97.6097
890.903	98.3095
891.507	99.9341
892.111	104.877
892.715	103.643
893.319	111.107
893.922	105.026
894.526	99.2557
895.13	98.4601
895.734	99.7489
896.338	91.4701
896.942	90.6576
897.546	94.4533
898.15	89.2175
898.754	92.2633
899.358	86.0324
899.962	83.5811
900.565	86.5466
901.169	82.5966
901.773	74.2714
902.377	83.7319
902.981	93.0704
903.585	87.4489
904.189	85.3515
904.793	89.5303
905.397	85.8325
906.001	76.4657
906.605	76.0279
907.208	80.4761
907.812	72.761
908.416	69.8431
909.02	74.0447
909.624	80.342
910.228	79.3461
910.832	80.2302
911.436	69.9404
912.04	65.6567
912.644	58.3222
913.248	60.9359
913.852	70.8686
914.455	72.2025
915.059	73.4895
915.663	76.5795
916.267	55.712
916.871	51.9209
917.475	66.6002
918.079	67.1356
918.683	68.8191
919.287	67.2996
919.891	66.6776
920.495	64.3087
921.098	58.4852
921.702	52.4355
922.306	60.6848
922.91	58.8036
923.514	65.1298
924.118	59.6227
924.722	56.0701
925.326	61.7432
925.93	58.9871
926.534	48.5008
927.138	55.5063
927.742	56.6841
928.345	52.7463
928.949	51.6011
929.553	56.5899
930.157	59.6595
930.761	52.2889
931.365	45.7486
931.969	40.5688
932.573	37.9491
933.177	43.21
933.781	48.4294
934.385	49.2194
934.988	37.5962
935.592	43.4888
936.196	50.7733
936.8	46.9436
937.404	42.0592
938.008	41.0715
938.612	43.5617
939.216	41.7513
939.82	46.5979
940.424	45.5112
941.028	34.3857
941.631	33.2863
942.235	42.1287
942.839	45.5373
943.443	40.2615
944.047	41.0733
944.651	46.4168
945.255	33.6577
945.859	28.3989
946.463	31.9517
947.067	36.2399
947.671	36.3758
948.274	33.4894
948.878	28.8632
949.482	30.5998
950.086	33.7952
950.69	24.7278
951.294	25.7066
951.898	31.1544
952.502	32.6545
953.106	25.8925
953.71	23.267
954.314	30.1556
954.917	32.6996
955.521	30.4102
956.125	29.4904
956.729	21.8562
957.333	20.0384
957.937	20.3181
958.541	25.4568
959.145	25.9422
959.749	26.5314
960.353	26.9725
960.957	27.0019
961.561	23.0049
962.164	27.6202
962.768	18.7524
963.372	10.8343
963.976	10.556
964.58	18.0933
965.184	22.7112
965.788	22.6581
966.392	14.8772
966.996	13.0797
967.6	21.4794
968.204	23.8062
968.807	22.0239
969.411	12.0928
970.015	10.2698
970.619	12.0644
971.223	13.0506
971.827	19.9118
972.431	21.5611
973.035	24.1272
973.639	25.1911
974.243	10.5925
974.847	13.7601
975.451	17.5364
976.054	17.3638
976.658	10.9356
977.262	10.4666
977.866	27.5246
978.47	24.2125
979.074	13.1403
979.678	10.9622
980.282	13.4223
980.886	8.10664
981.49	4.13327
982.094	8.69116
982.697	7.59185
983.301	16.9498
983.905	12.8712
984.509	7.75003
985.113	8.12126
985.717	17.5534
986.321	13.3797
986.925	15.2178
987.529	12.8285
988.133	15.759
988.737	9.55973
989.34	4.87418
989.944	2.1533
990.548	6.136
991.152	6.22288
991.756	10.5742
992.36	15.3342
992.964	8.40375
993.568	3.03696
994.172	5.11615
994.776	10.4536
995.38	11.7646
995.983	6.22153
996.587	5.6747
997.191	5.06537
997.795	14.1244
998.399	19.2832
999.003	9.91264
999.607	4.60515
1000.21	9.95927
1000.81	0.44863
1001.42	-0.42113
1002.02	1.93614
1002.63	3.21464
1003.23	2.24831
1003.83	2.56021
1004.44	10.0095
1005.04	7.97277
1005.65	-5.79176
1006.25	-4.41724
1006.85	4.64302
1007.46	-1.94077
1008.06	-3.59821
1008.67	-5.4612
1009.27	-5.94395
1009.87	-1.36853
1010.48	0.90301
1011.08	-19.2954
1011.69	-10.5506
1012.29	-0.95706
1012.89	-3.26437
1013.5	-17.7227
1014.1	-10.0414
1014.7	-10.9688
1015.31	-7.37529
1015.91	-12.6053
1016.52	-11.2544
1017.12	-2.46063
1017.72	-1.46016
1018.33	-4.95219
1018.93	0.54052
1019.54	-8.80261
1020.14	-7.57118
1020.74	-9.49681
1021.35	-15.2788
1021.95	-14.6051
1022.56	-10.9357
1023.16	-12.974
1023.76	-14.2406
1024.37	-12.9601
1024.97	-13.0626
1025.58	-13.8672
1026.18	-10.3713
1026.78	-13.4469
1027.39	-11.4169
1027.99	-10.5461
1028.59	-13.3544
1029.2	-15.0672
1029.8	-15.2035
1030.41	-16.82
1031.01	-14.856
1031.61	-11.8505
1032.22	-14.5612
1032.82	-16.5524
1033.43	-8.60951
1034.03	-8.31602
1034.63	-11.4422
1035.24	-12.3338
1035.84	-16.0962
1036.45	-24.7624
1037.05	-22.315
1037.65	-14.0815
1038.26	-12.5563
1038.86	-18.5425
1039.47	-20.938
1040.07	-15.3731
1040.67	-6.87409
1041.28	-12.1704
1041.88	-13.6751
1042.48	-13.2656
1043.09	-15.04
1043.69	-25.6921
1044.3	-21.4696
1044.9	-16.8729
1045.5	-14.8008
1046.11	-12.475
1046.71	-9.03407
1047.32	-8.78466
1047.92	-28.5692
1048.52	-15.7752
1049.13	-21.3357
1049.73	-14.3611
1050.34	-21.0576
1050.94	-22.638
1051.54	-23.8919
1052.15	-20.6566
1052.75	-18.2033
1053.36	-16.496
1053.96	-22.428
1054.56	-25.3555
1055.17	-29.2366
1055.77	-24.961
1056.37	-23.3611
1056.98	-28.2219
1057.58	-26.9253
1058.19	-17.2013
1058.79	-18.5191
1059.39	-25.5003
1060	-22.1962
1060.6	-21.1488
1061.21	-18.8532
1061.81	-24.1059
1062.41	-27.3374
1063.02	-30.4155
1063.62	-27.8924
1064.23	-25.9703
1064.83	-26.1974
1065.43	-30.9861
1066.04	-30.365
1066.64	-22.675
1067.24	-23.5518
1067.85	-27.5669
1068.45	-25.7095
1069.06	-22.9694
1069.66	-30.2441
1070.26	-28.5567
1070.87	-29.1763
1071.47	-30.8719
1072.08	-37.2429
1072.68	-36.1209
1073.28	-33.485
1073.89	-25.2565
1074.49	-27.028
1075.1	-33.5223
1075.7	-28.5165
1076.3	-28.1636
1076.91	-29.8127
1077.51	-32.2067
1078.12	-34.6186
1078.72	-34.591
1079.32	-28.7704
1079.93	-30.1144
1080.53	-33.54
1081.13	-25.6738
1081.74	-30.9873
1082.34	-32.8037
1082.95	-43.8103
1083.55	-30.1531
1084.15	-35.8532
1084.76	-34.1757
1085.36	-35.8776
1085.97	-26.9229
1086.57	-27.2806
1087.17	-54.3082
1087.78	-36.0817
1088.38	-44.7069
1088.99	-25.6849
1089.59	-31.1685
1090.19	-36.4983
1090.8	-37.6846
1091.4	-39.1433
1092.01	-43.5863
1092.61	-42.8864
1093.21	-43.0836
1093.82	-40.509
1094.42	-39.8354
1095.02	-42.0676
1095.63	-38.0496
1096.23	-43.0184
1096.84	-46.2023
1097.44	-43.6112
1098.04	-40.0609
1098.65	-44.2925
1099.25	-43.202
1099.86	-43.5005
1100.46	-39.8215
1101.06	-47.515
1101.67	-47.834
1102.27	-37.6143
1102.88	-46.9629
1103.48	-45.2706
1104.08	-40.8894
1104.69	-37.8783
1105.29	-42.8558
1105.9	-52.1435
1106.5	-39.8896
1107.1	-43.7268
1107.71	-49.0332
1108.31	-55.0995
1108.91	-52.6138
1109.52	-45.6054
1110.12	-75.3769
1110.73	-108.023
1111.33	-43.4746
1111.93	-41.9275
1112.54	-50.527
1113.14	-46.7258
1113.75	-46.8436
1114.35	-44.9278
1114.95	-43.7187
1115.56	-34.8621
1116.16	13.0005
1116.77	38.6743
1117.37	40.6828
1117.97	44.169
1118.58	44.2993
1119.18	43.3719
1119.79	52.2213
1120.39	50.3946
1120.99	48.7733
1121.6	52.5653
1122.2	47.694
1122.8	41.8107
1123.41	70.5264
1124.01	62.1841
1124.62	54.1289
1125.22	59.1303
1125.82	50.7193
1126.43	45.6927
1127.03	36.3689
1127.64	34.8305
1128.24	19.2347
1128.84	24.6209
1129.45	31.4939
1130.05	36.2166
1130.66	32.9698
1131.26	38.5433
1131.86	29.4356
1132.47	30.4564
1133.07	-5.79706
1133.68	-50.1925
1134.28	-58.6717
1134.88	-62.5006
1135.49	-79.2607
1136.09	-65.6971
1136.69	-54.0781
1137.3	-66.2569
1137.9	-60.5333
1138.51	-65.4524
1139.11	-67.8307
1139.71	-63.5138
1140.32	-63.6993
1140.92	-70.1039
1141.53	-69.7723
1142.13	-69.2861
1142.73	-70.641
1143.34	-69.3631
1143.94	-66.5156
1144.55	-63.9002
1145.15	-67.0136
1145.75	-75.2082
1146.36	-73.7844
1146.96	-71.0891
1147.57	-72.2395
1148.17	-74.9481
1148.77	-77.4653
1149.38	-65.8614
1149.98	-65.5743
1150.58	-64.5595
1151.19	-68.2471
1151.79	-79.3897
1152.4	-67.8571
1153	-66.0402
1153.6	-77.3016
1154.21	-74.6057
1154.81	-79.0285
1155.42	-83.2933
1156.02	-78.5254
1156.62	-74.2864
1157.23	-76.0761
1157.83	-83.145
1158.44	-77.1085
1159.04	-77.7646
1159.64	-79.7378
1160.25	-82.6785
1160.85	-86.7316
1161.46	-80.3012
1162.06	-82.8495
1162.66	-82.1882
1163.27	-82.5024
1163.87	-82.4368
1164.47	-87.3164
1165.08	-81.111
1165.68	-79.645
1166.29	-82.7375
1166.89	-81.0502
1167.49	-84.5628
1168.1	-77.0078
1168.7	-87.4518
1169.31	-86.0411
1169.91	-85.1328
1170.51	-86.0142
1171.12	-89.8549
1171.72	-95.6362
1172.33	-98.9331
1172.93	-89.9286
1173.53	-85.0812
1174.14	-90.7427
1174.74	-88.9829
1175.35	-88.2178
1175.95	-91.4022
1176.55	-91.3298
1177.16	-90.7165
1177.76	-99.7025
1178.36	-90.0785
1178.97	-85.5502
1179.57	-85.947
1180.18	-94.9788
1180.78	-96.4237
1181.38	-87.7577
1181.99	-90.0107
1182.59	-92.7622
1183.2	-93.1357
1183.8	-91.7706
1184.4	-91.3396
1185.01	-94.628
1185.61	-94.787
1186.22	-94.9192
1186.82	-96.8321
1187.42	-100.479
1188.03	-91.9724
1188.63	-96.4997
1189.23	-98.9493
1189.84	-93.8933
1190.44	-93.6788
1191.05	-93.2131
1191.65	-94.5818
1192.25	-97.6125
1192.86	-100.79
1193.46	-92.2097
1194.07	-87.6237
1194.67	-88.9957
1195.27	-98.8305
1195.88	-94.9761
1196.48	-98.7554
1197.09	-105.866
1197.69	-99.6027
1198.29	-99.9709
1198.9	-103.86
1199.5	-97.7364
1200.11	-96.6217
1200.71	-96.7912
1201.31	-92.0922
1201.92	-93.2912
1202.52	-109.443
1203.12	-100.13
1203.73	-100.589
1204.33	-89.376
1204.94	-100.598
1205.54	-103.076
1206.14	-99.3512
1206.75	-102.676
1207.35	-101.685
1207.96	-97.6642
1208.56	-93.7854
1209.16	-94.0033
1209.77	-91.5333
1210.37	-99.6824
1210.98	-101.552
1211.58	-103.833
1212.18	-102.008
1212.79	-112.1
1213.39	-98.6926
1214	-101.599
1214.6	-97.4201
1215.2	-110.328
1215.81	-106.907
1216.41	-105.519
1217.01	-99.0948
1217.62	-97.5964
1218.22	-96.0628
1218.83	-96.829
1219.43	-104.379
1220.03	-103.763
1220.64	-100.242
1221.24	-101.211
1221.85	-105.22
1222.45	-107.502
1223.05	-106.106
1223.66	-99.3892
1224.26	-98.6844
1224.87	-102.587
1225.47	-107.175
1226.07	-100.574
1226.68	-108.785
1227.28	-106.152
1227.89	-108.456
1228.49	-101.21
1229.09	-107.447
1229.7	-108.757
1230.3	-107.199
1230.9	-106.95
1231.51	-104.759
1232.11	-104.882
1232.72	-106.327
1233.32	-99.8986
1233.92	-108.328
1234.53	-103.761
1235.13	-104.895
1235.74	-108.499
1236.34	-100.464
1236.94	-105.637
1237.55	-110.425
1238.15	-97.5233
1238.76	-100.996
1239.36	-105.107
1239.96	-102.727
1240.57	-108.691
1241.17	-108.198
1241.78	-105.496
1242.38	-107.747
1242.98	-106.159
1243.59	-105.037
1244.19	-100.314
1244.79	-101.936
1245.4	-106.391
1246	-106.269
1246.61	-100.3
1247.21	-96.9662
1247.81	-111.429
1248.42	-113.659
1249.02	-98.644
1249.63	-105.379
1250.23	-103.653
1250.83	-100.09
1251.44	-105.386
1252.04	-104.007
1252.65	-102.647
1253.25	-106.005
1253.85	-103.057
1254.46	-97.0515
1255.06	-98.8443
1255.67	-107.911
1256.27	-113.884
1256.87	-107.857
1257.48	-102.172
1258.08	-95.7525
1258.68	-101.01
1259.29	-104.521
1259.89	-105.842
1260.5	-97.7998
1261.1	-103.224
1261.7	-108.496
1262.31	-104.992
1262.91	-103.982
1263.52	-115.053
1264.12	-113.627
1264.72	-108.982
1265.33	-105.274
1265.93	-105.037
1266.54	-113.041
1267.14	-104.523
1267.74	-104.808
1268.35	-116.979
1268.95	-107.22
1269.56	-111.558
1270.16	-110.198
1270.76	-109.346
1271.37	-110.205
1271.97	-107.684
1272.57	-108.527
1273.18	-105.194
1273.78	-102.193
1274.39	-106.537
1274.99	-113.586
1275.59	-105.596
1276.2	-114.966
1276.8	-121.693
1277.41	-112.992
1278.01	-108.497
1278.61	-116.381
1279.22	-107.602
1279.82	-109.007
1280.43	-109.159
1281.03	-114.952
1281.63	-115.902
1282.24	-113.411
1282.84	-103.003
1283.45	-108.085
1284.05	-113.354
1284.65	-113.797
1285.26	-106.533
1285.86	-110.814
1286.46	-107.202
1287.07	-110.607
1287.67	-117.736
1288.28	-115.579
1288.88	-112.436
1289.48	-114.624
1290.09	-110.827
1290.69	-110.895
1291.3	-111.008
1291.9	-119.625
1292.5	-112.74
1293.11	-114.455
1293.71	-115.723
1294.32	-111.83
1294.92	-110.253
1295.52	-117.377
1296.13	-115.69
1296.73	-110.027
1297.34	-109.565
1297.94	-108.987
1298.54	-112.746
1299.15	-109.882
1299.75	-108.05
1300.35	-114.862
1300.96	-114.227
1301.56	-117.911
1302.17	-116.745
1302.77	-120.044
1303.37	-114.184
1303.98	-119.257
1304.58	-118.245
1305.19	-112.65
1305.79	-115.458
1306.39	-119.293
1307	-110.054
1307.6	-110.313
1308.21	-111.292
1308.81	-108.305
1309.41	-114.546
1310.02	-121.855
1310.62	-112.41
1311.23	-111.197
1311.83	-107.413
1312.43	-116.261
1313.04	-113.644
1313.64	-109.106
1314.24	-110.432
1314.85	-117.174
1315.45	-116.77
1316.06	-117.396
1316.66	-114.689
1317.26	-114.026
1317.87	-107.356
1318.47	-107.969
1319.08	-114.194
1319.68	-112.23
1320.28	-110.175
1320.89	-113
1321.49	-124.64
1322.1	-117.464
1322.7	-118.038
1323.3	-119.905
1323.91	-113.865
1324.51	-115.006
1325.12	-118.373
1325.72	-118.671
1326.32	-114.65
1326.93	-113.404
1327.53	-110.921
1328.13	-111.167
1328.74	-110.022
1329.34	-113.395
1329.95	-119.99
1330.55	-123.155
1331.15	-114.24
1331.76	-118.321
1332.36	-117.259
1332.97	-112.241
1333.57	-109.169
1334.17	-115.237
1334.78	-112.18
1335.38	-117.517
1335.99	-106.167
1336.59	-111.537
1337.19	-115.347
1337.8	-111.697
1338.4	-112.774
1339.01	-119.254
1339.61	-116.201
1340.21	-109.706
1340.82	-108.365
1341.42	-110.462
1342.02	-114.711
1342.63	-118.71
1343.23	-106.703
1343.84	-115.222
1344.44	-115.504
1345.04	-109.022
1345.65	-111.509
1346.25	-116.379
1346.86	-113.12
1347.46	-110.861
1348.06	-114.369
1348.67	-112.193
1349.27	-111.166
1349.88	-113.599
1350.48	-114.671
1351.08	-117.14
1351.69	-118.281
1352.29	-108.674
1352.89	-109.731
1353.5	-111.904
1354.1	-108.532
1354.71	-113.858
1355.31	-115.215
1355.91	-116.921
1356.52	-111.096
1357.12	-111.628
1357.73	-108.653
1358.33	-111.979
1358.93	-108.658
1359.54	-109.894
1360.14	-108.295
1360.75	-111.359
1361.35	-112.047
1361.95	-112.351
1362.56	-109.018
1363.16	-110.749
1363.77	-103.698
1364.37	-104.286
1364.97	-99.8214
1365.58	-110.569
1366.18	-102.995
1366.78	-111.429
1367.39	-106.327
1367.99	-103.984
1368.6	-100.378
1369.2	-103.426
1369.8	-108.615
1370.41	-104.36
1371.01	-106.686
1371.62	-109.129
1372.22	-105.089
1372.82	-100.821
1373.43	-103.079
1374.03	-106.919
1374.64	-103.504
1375.24	-102.044
1375.84	-104.339
1376.45	-109.412
1377.05	-108.633
1377.66	-97.339
1378.26	-95.7271
1378.86	-104.802
1379.47	-102.922
1380.07	-99.6404
1380.67	-101.182
1381.28	-107.353
1381.88	-104.754
1382.49	-97.7701
1383.09	-111.128
1383.69	-110.205
1384.3	-107.969
1384.9	-97.5392
1385.51	-99.9564
1386.11	-97.314
1386.71	-102.38
1387.32	-103.033
1387.92	-107.89
1388.53	-101.307
1389.13	-95.7156
1389.73	-100.65
1390.34	-110.197
1390.94	-105.99
1391.55	-97.1371
1392.15	-105.267
1392.75	-106.302
1393.36	-106.072
1393.96	-103.504
1394.56	-113.892
1395.17	-103.357
1395.77	-108.463
1396.38	-111.504
1396.98	-109.133
1397.58	-104.064
1398.19	-107.509
1398.79	-107.464
1399.4	-105.57
1400	-101.187
