# Supplementary material for: Humidity sensing using Zn(1.6 − x)Na0.4CuxTiO4 spinel nanostructures
Source: Sci Rep. 2024 Jan 4;14:562. doi: 10.1038/s41598-023-50888-6 (PMC10766635; doi:10.1038/s41598-023-50888-6)
Supplement: Supplementary file 8 — Supplementary Information 8. [file 41598_2023_50888_MOESM8_ESM.xlsx]

## Sheet: Sheet1
Raman shift (cm-1)	Intensity (a.u)
200.029	3356.59
200.633	3402.44
201.236	3382.9
201.84	3395.53
202.444	3418.86
203.048	3410.07
203.652	3405.87
204.256	3424.49
204.86	3434.09
205.464	3430.21
206.068	3431.6
206.672	3430.82
207.276	3431.33
207.879	3427.36
208.483	3429.86
209.087	3446.85
209.691	3455.55
210.295	3456.21
210.899	3461.4
211.503	3466.44
212.107	3471.57
212.711	3500.8
213.315	3472.94
213.919	3510
214.522	3519.7
215.126	3542.65
215.73	3546.25
216.334	3570.31
216.938	3610.83
217.542	3613.6
218.146	3611.15
218.75	3652.39
219.354	3667.71
219.958	3697.21
220.562	3742.13
221.165	3748.2
221.769	3746.81
222.373	3802.79
222.977	3832.06
223.581	3843.88
224.185	3876.28
224.789	3923.13
225.393	3963.87
225.997	3996.99
226.601	4015.16
227.205	4063.18
227.809	4110.93
228.412	4139.07
229.016	4252.45
229.62	4336.75
230.224	4391.87
230.828	4435.92
231.432	4511.55
232.036	4553.16
232.64	4591.97
233.244	4601.56
233.848	4596.34
234.452	4577.43
235.055	4556.46
235.659	4543.81
236.263	4514.41
236.867	4482.69
237.471	4443.23
238.075	4422.67
238.679	4429.95
239.283	4454.86
239.887	4447.39
240.491	4458.37
241.095	4478.14
241.698	4512.17
242.302	4504.22
242.906	4513.17
243.51	4524.45
244.114	4542.92
244.718	4550.22
245.322	4555.78
245.926	4573.45
246.53	4601.05
247.134	4622.85
247.738	4619.31
248.341	4587.64
248.945	4595.64
249.549	4625.41
250.153	4613.16
250.757	4633.39
251.361	4627.68
251.965	4647.18
252.569	4651.6
253.173	4639.37
253.777	4641.98
254.381	4648.85
254.985	4643.26
255.588	4659.67
256.192	4617.52
256.796	4674.12
257.4	4683.38
258.004	4663.5
258.608	4651.19
259.212	4659.08
259.816	4655.63
260.42	4643.1
261.024	4643.01
261.628	4666.57
262.231	4701.92
262.835	4708.41
263.439	4669.57
264.043	4676.69
264.647	4677.81
265.251	4702.24
265.855	4679.42
266.459	4686.84
267.063	4679.31
267.667	4696.04
268.271	4712.02
268.874	4713.28
269.478	4724.1
270.082	4711.01
270.686	4732.83
271.29	4742.97
271.894	4784.74
272.498	4800.39
273.102	4792.01
273.706	4790.4
274.31	4791.09
274.914	4819.14
275.517	4839.18
276.121	4844.12
276.725	4849.09
277.329	4854.63
277.933	4888.69
278.537	4897.22
279.141	4899.58
279.745	4926.37
280.349	4958.34
280.953	4968.57
281.557	4984.12
282.161	4994.47
282.764	5046.55
283.368	5077.07
283.972	5080.15
284.576	5110.69
285.18	5135.23
285.784	5147.7
286.388	5190.29
286.992	5197.11
287.596	5241.27
288.2	5224.87
288.804	5305.67
289.407	5343.33
290.011	5370.81
290.615	5390.22
291.219	5412.05
291.823	5438.58
292.427	5453.9
293.031	5472.26
293.635	5521.04
294.239	5576.41
294.843	5603.03
295.447	5570.74
296.05	5595.19
296.654	5666.19
297.258	5677.61
297.862	5710.92
298.466	5733.24
299.07	5745.5
299.674	5763.78
300.278	5786.32
300.882	5807.16
301.486	5795.45
302.09	5872.31
302.693	5879.62
303.297	5882.83
303.901	5888.1
304.505	5893.83
305.109	5896.76
305.713	5905.44
306.317	5921.49
306.921	5921.7
307.525	5912.59
308.129	5894.47
308.733	5893.55
309.337	5884.84
309.94	5869.69
310.544	5831.91
311.148	5764.54
311.752	5733.01
312.356	5745.78
312.96	5709.38
313.564	5694.09
314.168	5687.14
314.772	5670.02
315.376	5668.21
315.98	5650.63
316.583	5601.36
317.187	5582.19
317.791	5557.68
318.395	5508.36
318.999	5534.16
319.603	5526.02
320.207	5542.02
320.811	5469.19
321.415	5465.96
322.019	5461.08
322.623	5458.16
323.226	5460.18
323.83	5455.41
324.434	5446.2
325.038	5439.11
325.642	5425.17
326.246	5408.52
326.85	5435.79
327.454	5399.38
328.058	5417.67
328.662	5430.26
329.266	5435.32
329.869	5433.12
330.473	5423.15
331.077	5425.94
331.681	5444.51
332.285	5436.24
332.889	5406.19
333.493	5393.34
334.097	5391.91
334.701	5423.55
335.305	5454.08
335.909	5434.77
336.513	5457.2
337.116	5477.3
337.72	5460.91
338.324	5472.96
338.928	5491.56
339.532	5468.9
340.136	5466.78
340.74	5484.31
341.344	5489.65
341.948	5490.15
342.552	5491.62
343.156	5496.96
343.759	5476.13
344.363	5473.57
344.967	5529.04
345.571	5475.29
346.175	5509.5
346.779	5477.17
347.383	5492.97
347.987	5495.58
348.591	5507.57
349.195	5503.49
349.799	5479.24
350.402	5465.33
351.006	5465.14
351.61	5474.02
352.214	5458.82
352.818	5453.62
353.422	5417.8
354.026	5461.26
354.63	5447
355.234	5425.66
355.838	5405.16
356.442	5407.86
357.046	5419.4
357.649	5397.76
358.253	5374.26
358.857	5370.59
359.461	5355.06
360.065	5331.13
360.669	5331.29
361.273	5322.76
361.877	5309.86
362.481	5272.64
363.085	5282.64
363.689	5242.64
364.292	5241.9
364.896	5229.43
365.5	5199.29
366.104	5166.34
366.708	5142.63
367.312	5149.91
367.916	5156.83
368.52	5137.1
369.124	5107.71
369.728	5065.81
370.332	5067.69
370.935	5037.44
371.539	5048.38
372.143	4996
372.747	4997.8
373.351	4965.21
373.955	4938.73
374.559	4918.12
375.163	4916.84
375.767	4921.27
376.371	4880.53
376.975	4828.06
377.578	4817.53
378.182	4824.78
378.786	4817.55
379.39	4793.68
379.994	4788.06
380.598	4766.01
381.202	4728.08
381.806	4696.2
382.41	4695.4
383.014	4688.41
383.618	4704.82
384.221	4666.57
384.825	4639.69
385.429	4637.09
386.033	4623.2
386.637	4611.57
387.241	4601.02
387.845	4576.93
388.449	4579.88
389.053	4557.35
389.657	4538.27
390.261	4517.3
390.865	4547.87
391.468	4555.02
392.072	4470.76
392.676	4471.93
393.28	4478.46
393.884	4459.32
394.488	4453.33
395.092	4459.97
395.696	4442.42
396.3	4415.69
396.904	4426.49
397.508	4457.02
398.111	4445.24
398.715	4403.22
399.319	4406.36
399.923	4399.4
400.527	4370.47
401.131	4373.14
401.735	4379.56
402.339	4350.53
402.943	4352.7
403.547	4371.47
404.151	4364.9
404.754	4339.92
405.358	4331.95
405.962	4351.14
406.566	4350.38
407.17	4319.93
407.774	4311.37
408.378	4289.87
408.982	4279.72
409.586	4303.26
410.19	4307.49
410.794	4270.38
411.397	4248.74
412.001	4268.18
412.605	4264.15
413.209	4257.04
413.813	4234.28
414.417	4236.5
415.021	4241.9
415.625	4235.83
416.229	4228.14
416.833	4223.88
417.437	4231.57
418.041	4240.22
418.644	4220.64
419.248	4211.63
419.852	4207.98
420.456	4223.1
421.06	4184
421.664	4190.83
422.268	4172.69
422.872	4176.77
423.476	4155.14
424.08	4188.02
424.684	4179.72
425.287	4160.57
425.891	4161.59
426.495	4157.18
427.099	4132.64
427.703	4131.34
428.307	4136.53
428.911	4135.35
429.515	4141.9
430.119	4148.38
430.723	4145.33
431.327	4146.45
431.93	4142.68
432.534	4155.02
433.138	4148.08
433.742	4146.3
434.346	4149.06
434.95	4146.99
435.554	4142.68
436.158	4155.02
436.762	4148.08
437.366	4146.3
437.97	4142.68
438.573	4155.02
439.177	4148.08
439.781	4146.3
440.385	4149.06
440.989	4176.53
441.593	4222.11
442.197	4206.25
442.801	4198.28
443.405	4160.62
444.009	4182.95
444.613	4176.72
445.217	4163.86
445.82	4183.08
446.424	4202.58
447.028	4178.53
447.632	4176.94
448.236	4177.29
448.84	4161.26
449.444	4174.56
450.048	4155.17
450.652	4147.14
451.256	4131.48
451.86	4114.52
452.463	4119.08
453.067	4096.25
453.671	4104.12
454.275	4091.44
454.879	4076.16
455.483	4073.05
456.087	4067.2
456.691	4064.96
457.295	4056.8
457.899	4059.58
458.503	4042.61
459.106	4013.83
459.71	4008.47
460.314	4006.28
460.918	4003.35
461.522	4015.33
462.126	3988.85
462.73	4000.97
463.334	3976.4
463.938	3993.74
464.542	3977.55
465.146	3985.38
465.749	3977.09
466.353	3979.04
466.957	3998.18
467.561	3989.12
468.165	4000.78
468.769	4011.41
469.373	4020.51
469.977	4027.74
470.581	4017.36
471.185	4037.63
471.789	4055.92
472.393	4095.4
472.996	4231.11
473.6	4257.09
474.204	4257.37
474.808	4261.01
475.412	4259.9
476.016	4255.65
476.62	4255.98
477.224	4247.28
477.828	4223
478.432	4170.48
479.036	4126.23
479.639	4058.42
480.243	4013.79
480.847	3993.29
481.451	3969.95
482.055	3957.01
482.659	3958.45
483.263	3937.77
483.867	3899.11
484.471	3891.27
485.075	3871.91
485.679	3870.74
486.282	3871.72
486.886	3830.47
487.49	3840.65
488.094	3832.33
488.698	3806.25
489.302	3764.16
489.906	3728.27
490.51	3722.37
491.114	3711.45
491.718	3699.05
492.322	3686.83
492.925	3662.52
493.529	3627.96
494.133	3608.99
494.737	3612.77
495.341	3617.77
495.945	3602.59
496.549	3577.13
497.153	3555.26
497.757	3536.12
498.361	3544.4
498.965	3554.59
499.569	3522.92
500.172	3512.28
500.776	3508.38
501.38	3480.8
501.984	3470.57
502.588	3475.85
503.192	3467.13
503.796	3443.52
504.4	3430.97
505.004	3429.06
505.608	3430.08
506.212	3420.4
506.815	3411.7
507.419	3403.53
508.023	3392.37
508.627	3387.56
509.231	3402.2
509.835	3398.85
510.439	3365.3
511.043	3363.76
511.647	3345.49
512.251	3348.73
512.855	3367.79
513.458	3365.31
514.062	3358.64
514.666	3344.22
515.27	3339.74
515.874	3357.72
516.478	3327.03
517.082	3353.56
517.686	3318.96
518.29	3317.06
518.894	3319.82
519.498	3348.26
520.101	3353.74
520.705	3341.57
521.309	3325.75
521.913	3336.97
522.517	3350.16
523.121	3329.57
523.725	3328.07
524.329	3337.3
524.933	3311.48
525.537	3332.78
526.141	3345.55
526.745	3314.99
527.348	3318.51
527.952	3309.86
528.556	3329.94
529.16	3332.11
529.764	3354.33
530.368	3345.11
530.972	3348.44
531.576	3325.99
532.18	3348.35
532.784	3350.31
533.388	3323.3
533.991	3342.04
534.595	3347.71
535.199	3336.48
535.803	3349.35
536.407	3360.89
537.011	3367.51
537.615	3367.23
538.219	3339.76
538.823	3332.61
539.427	3350.25
540.031	3364.61
540.634	3363.01
541.238	3330.51
541.842	3336.8
542.446	3340.43
543.05	3326.49
543.654	3365.04
544.258	3348.52
544.862	3339.36
545.466	3355.16
546.07	3361.95
546.674	3362.58
547.277	3366.63
547.881	3347.94
548.485	3327.06
549.089	3318.79
549.693	3352.92
550.297	3364.66
550.901	3347.52
551.505	3335.58
552.109	3339.19
552.713	3347.82
553.317	3289.21
553.921	3324.61
554.524	3328.69
555.128	3347.77
555.732	3325.93
556.336	3322.04
556.94	3334.23
557.544	3341.03
558.148	3344
558.752	3307.66
559.356	3318.26
559.96	3349.11
560.564	3306.73
561.167	3326.72
561.771	3312.85
562.375	3328.94
562.979	3337.34
563.583	3324.83
564.187	3315.29
564.791	3319.3
565.395	3334.51
565.999	3327.58
566.603	3317.91
567.207	3312.81
567.81	3314.61
568.414	3325.73
569.018	3325.05
569.622	3317.02
570.226	3321.82
570.83	3334.57
571.434	3320.97
572.038	3315.28
572.642	3327.74
573.246	3327.45
573.85	3328.1
574.453	3333.86
575.057	3314.88
575.661	3305.79
576.265	3353.48
576.869	3331.16
577.473	3289.44
578.077	3320.54
578.681	3345.62
579.285	3313.87
579.889	3312.01
580.493	3343.84
581.096	3320.18
581.7	3304.22
582.304	3299.1
582.908	3295.04
583.512	3289.13
584.116	3279.54
584.72	3284.37
585.324	3281.95
585.928	3254.04
586.532	3249.59
587.136	3261.1
587.74	3234.35
588.343	3221.33
588.947	3239.24
589.551	3214.43
590.155	3210.42
590.759	3203.14
591.363	3189.39
591.967	3188.68
592.571	3142.65
593.175	3178.64
593.779	3152.93
594.383	3119.69
594.986	3144.4
595.59	3121.65
596.194	3124.14
596.798	3122.48
597.402	3111.87
598.006	3112.9
598.61	3080.44
599.214	3083.18
599.818	3079.31
600.422	3072.9
601.026	3055.29
601.63	3052.29
602.233	3054.31
602.837	3041.37
603.441	3041.29
604.045	3041.88
604.649	3027.15
605.253	3023.78
605.857	3029.31
606.461	3025.49
607.065	3005.87
607.669	2996.57
608.273	2994.78
608.876	2988.28
609.48	3006.91
610.084	2992.26
610.688	2975.63
611.292	2966.2
611.896	2976.76
612.5	2961.19
613.104	2955.76
613.708	2916.28
614.312	2907.56
614.916	2890.3
615.519	2878.28
616.123	2883.14
616.727	2855.76
617.331	2858.25
617.935	2842.85
618.539	2820.12
619.143	2788.18
619.747	2786.25
620.351	2780.21
620.955	2764.7
621.559	2767.73
622.162	2751.7
622.766	2717.77
623.37	2695.03
623.974	2691.43
624.578	2681.91
625.182	2658.75
625.786	2642.86
626.39	2637.94
626.994	2638.67
627.598	2629.01
628.202	2616.1
628.805	2596.37
629.409	2579.7
630.013	2559.36
630.617	2539.38
631.221	2522.99
631.825	2537.18
632.429	2532.07
633.033	2517.46
633.637	2501.76
634.241	2482.87
634.845	2485.01
635.448	2476.04
636.052	2483.05
636.656	2456.74
637.26	2454.25
637.864	2471.41
638.468	2450.67
639.072	2448.61
639.676	2422.99
640.28	2431.68
640.884	2427.97
641.488	2420.22
642.092	2431.2
642.695	2415.45
643.299	2409.4
643.903	2403.23
644.507	2392.81
645.111	2397.41
645.715	2384.69
646.319	2384.52
646.923	2389.13
647.527	2381.9
648.131	2375.59
648.735	2377.88
649.338	2387.44
649.942	2382.91
650.546	2374.04
651.15	2361.78
651.754	2372.08
652.358	2389.53
652.962	2358.03
653.566	2376.82
654.17	2386.38
654.774	2400.48
655.378	2406.09
655.982	2397.3
656.585	2408.98
657.189	2405.86
657.793	2400.74
658.397	2402.47
659.001	2414
659.605	2419.84
660.209	2430.78
660.813	2427.04
661.417	2440.2
662.021	2448.41
662.625	2452.2
663.228	2449.29
663.832	2453.44
664.436	2489.42
665.04	2487.94
665.644	2494.26
666.248	2498.95
666.852	2507.63
667.456	2515.32
668.06	2544.43
668.664	2581.46
669.268	2589.67
669.871	2597.19
670.475	2622.61
671.079	2636.9
671.683	2638.55
672.287	2652.26
672.891	2681.99
673.495	2706.69
674.099	2723.09
674.703	2754.8
675.307	2784.26
675.911	2798.99
676.514	2825.34
677.118	2853.73
677.722	2871.31
678.326	2901.11
678.93	2933.34
679.534	2946.79
680.138	2974.95
680.742	2998.71
681.346	3010.28
681.95	3075.32
682.554	3113.75
683.157	3158.24
683.761	3204.55
684.365	3229.42
684.969	3276.7
685.573	3306.95
686.177	3344.75
686.781	3400.04
687.385	3425.67
687.989	3476.62
688.593	3521.84
689.197	3561.8
689.801	3646.59
690.404	3671.96
691.008	3772.52
691.612	3810.07
692.216	3874.57
692.82	3923.24
693.424	3979.85
694.028	4054.2
694.632	4104.71
695.236	4175.47
695.84	4238.54
696.444	4320.18
697.047	4396.4
697.651	4453.98
698.255	4557.31
698.859	4634.09
699.463	4721.06
700.067	4826.79
700.671	4900.99
701.275	4992.15
701.879	5072.73
702.483	5129.89
703.087	5208.54
703.69	5339.01
704.294	5467.08
704.898	5561
705.502	5639.84
706.106	5741.6
706.71	5825.88
707.314	5937.09
707.918	6060.48
708.522	6160.45
709.126	6255.37
709.73	6359.7
710.333	6447.87
710.937	6549.86
711.541	6646.52
712.145	6729.13
712.749	6826.46
713.353	6927.53
713.957	7030.25
714.561	7100.16
715.165	7172.7
715.769	7257.69
716.373	7303.98
716.976	7357.28
717.58	7432.53
718.184	7475.35
718.788	7490.19
719.392	7652.88
719.996	7677.36
720.6	7687.36
721.204	7687.82
721.808	7697.02
722.412	7704.59
723.016	7735.15
723.62	7717.31
724.223	7694.72
724.827	7678.35
725.431	7642.19
726.035	7623.36
726.639	7601.26
727.243	7627.39
727.847	7534.98
728.451	7523.24
729.055	7502.38
729.659	7467.43
730.263	7391.01
730.866	7353.47
731.47	7300.92
732.074	7239.8
732.678	7185.28
733.282	7162.19
733.886	7084.31
734.49	7038.71
735.094	6990.15
735.698	6892.76
736.302	6872.54
736.906	6773.74
737.51	6770.49
738.113	6669.25
738.717	6542.98
739.321	6520.74
739.925	6412.44
740.529	6347.94
741.133	6312.98
741.737	6189.71
742.341	6131.51
742.945	6023.14
743.549	5968.13
744.153	5880.38
744.756	5823.04
745.36	5770.26
745.964	5643.76
746.568	5571.78
747.172	5513
747.776	5443.62
748.38	5338.82
748.984	5258.39
749.588	5175.81
750.192	5108.32
750.796	5042.48
751.399	4935.5
752.003	4862.92
752.607	4793.6
753.211	4734.24
753.815	4660.81
754.419	4582.73
755.023	4515.47
755.627	4436
756.231	4381.66
756.835	4310.82
757.439	4259.21
758.042	4197.6
758.646	4130.25
759.25	4064.44
759.854	3991.82
760.458	3939.81
761.062	3877.38
761.666	3850.96
762.27	3760.47
762.874	3709.62
763.478	3685.4
764.082	3653.65
764.685	3596.8
765.289	3519.08
765.893	3455.88
766.497	3431.57
767.101	3400.58
767.705	3363.41
768.309	3315.12
768.913	3255.66
769.517	3226.29
770.121	3197.27
770.725	3155.2
771.328	3126.78
771.932	3096.05
772.536	3080.91
773.14	3033.66
773.744	2993.73
774.348	2967.09
774.952	2923.25
775.556	2902.47
776.16	2903.99
776.764	2872.51
777.368	2834.4
777.972	2799.11
778.575	2801.74
779.179	2788.45
779.783	2748.19
780.387	2725.95
780.991	2697.3
781.595	2689.06
782.199	2684.35
782.803	2673.98
783.407	2652.05
784.011	2637.78
784.615	2626.02
785.218	2598.18
785.822	2598.23
786.426	2591.5
787.03	2575.22
787.634	2563.9
788.238	2543.57
788.842	2539.67
789.446	2532.58
790.05	2504.63
790.654	2487.62
791.258	2490.65
791.862	2493.4
792.465	2490.97
793.069	2475.69
793.673	2464.79
794.277	2448.87
794.881	2435.81
795.485	2430.19
796.089	2416.06
796.693	2391.94
797.297	2382.4
797.901	2382.62
798.505	2375.88
799.108	2361.79
799.712	2348.46
800.316	2344.83
800.92	2339.26
801.524	2317.68
802.128	2301.11
802.732	2304.6
803.336	2298.06
803.94	2281.33
804.544	2272.23
805.148	2252.74
805.751	2235.72
806.355	2230.33
806.959	2222.51
807.563	2204.27
808.167	2195.53
808.771	2181.15
809.375	2163.03
809.979	2151.31
810.583	2139.09
811.187	2126.48
811.791	2121.63
812.394	2112.43
812.998	2093.59
813.602	2088.25
814.206	2090
814.81	2072.54
815.414	2052.9
816.018	2050.6
816.622	2030.08
817.226	2011.21
817.83	2023.69
818.434	2019.78
819.037	2005.16
819.641	1994.74
820.245	1988.39
820.849	1971.16
821.453	1967.48
822.057	1955.9
822.661	1949.52
823.265	1951.84
823.869	1923.35
824.473	1931.71
825.077	1928.84
825.681	1913.92
826.284	1895.08
826.888	1900.53
827.492	1898.52
828.096	1900.05
828.7	1891.48
829.304	1890.52
829.908	1882.08
830.512	1876.39
831.116	1851.59
831.72	1872.53
832.324	1862.09
832.927	1842.56
833.531	1844.03
834.135	1837.58
834.739	1841.99
835.343	1839.07
835.947	1828.82
836.551	1816.28
837.155	1817.88
837.759	1819.28
838.363	1816.2
838.967	1792.29
839.571	1789.27
840.174	1792.09
840.778	1788.11
841.382	1771.27
841.986	1767.43
842.59	1766.33
843.194	1763.62
843.798	1767.1
844.402	1766.38
845.006	1763.55
845.61	1747.24
846.213	1743.12
846.817	1729.1
847.421	1726.49
848.025	1728.38
848.629	1726.76
849.233	1734.29
849.837	1728.49
850.441	1715.83
851.045	1712.24
851.649	1707.75
852.253	1692.62
852.857	1694.29
853.46	1695.86
854.064	1696.22
854.668	1685.94
855.272	1674.88
855.876	1684.45
856.48	1686.51
857.084	1682.86
857.688	1680.24
858.292	1669.65
858.896	1657.77
859.5	1661.12
860.103	1661.13
860.707	1655.81
861.311	1650.83
861.915	1644.88
862.519	1648.87
863.123	1648.01
863.727	1643.16
864.331	1640.63
864.935	1639.66
865.539	1639.2
866.143	1644.8
866.746	1635.28
867.35	1624.78
867.954	1628.77
868.558	1626.76
869.162	1621.54
869.766	1622.32
870.37	1612.9
870.974	1609.16
871.578	1602.19
872.182	1607.61
872.786	1603.32
873.39	1600.54
873.993	1604.19
874.597	1593.95
875.201	1597.25
875.805	1593.51
876.409	1596.72
877.013	1592.09
877.617	1580.99
878.221	1576.75
878.825	1571.89
879.429	1567.04
880.033	1566.15
880.636	1559.99
881.24	1571.6
881.844	1570.31
882.448	1561.68
883.052	1554.65
883.656	1560.87
884.26	1556.93
884.864	1564.23
885.468	1553.46
886.072	1562.33
886.676	1554.13
887.279	1551.53
887.883	1553.17
888.487	1546.02
889.091	1538.38
889.695	1536.65
890.299	1538.13
890.903	1534.97
891.507	1533.26
892.111	1538.94
892.715	1541.5
893.319	1547.22
893.922	1538.31
894.526	1534.77
895.13	1537.31
895.734	1536.9
896.338	1519.9
896.942	1518.79
897.546	1525.14
898.15	1517.36
898.754	1514.5
899.358	1511.53
899.962	1516.71
900.565	1519.24
901.169	1514.31
901.773	1499.76
902.377	1516.2
902.981	1519.56
903.585	1514.77
904.189	1515.54
904.793	1514.49
905.397	1513.57
906.001	1503.97
906.605	1499.55
907.208	1502.42
907.812	1500.16
908.416	1497.14
909.02	1500.88
909.624	1506.19
910.228	1506.05
910.832	1501.13
911.436	1491.09
912.04	1491.68
912.644	1482.7
913.248	1478.38
913.852	1492.38
914.455	1493.88
915.059	1489.29
915.663	1491.26
916.267	1481.95
916.871	1477.73
917.475	1480.89
918.079	1487.3
918.683	1493.08
919.287	1490.92
919.891	1487.36
920.495	1482.78
921.098	1478.57
921.702	1472.71
922.306	1480.01
922.91	1477.5
923.514	1476.04
924.118	1472.91
924.722	1472.42
925.326	1479.92
925.93	1480.71
926.534	1468.43
927.138	1466.55
927.742	1470.29
928.345	1467.99
928.949	1464.76
929.553	1472.71
930.157	1473.58
930.761	1467.24
931.365	1463.8
931.969	1453.62
932.573	1449.53
933.177	1455.09
933.781	1457.48
934.385	1461.39
934.988	1448.58
935.592	1453.81
936.196	1465.15
936.8	1462.48
937.404	1455.93
938.008	1451.91
938.612	1453.05
939.216	1451.05
939.82	1457.6
940.424	1457.02
941.028	1444.13
941.631	1441.4
942.235	1451.03
942.839	1453.16
943.443	1447.07
944.047	1447.41
944.651	1456.35
945.255	1444.01
945.859	1432.51
946.463	1439.04
947.067	1445.04
947.671	1442.01
948.274	1441.41
948.878	1440.01
949.482	1436.18
950.086	1441.8
950.69	1434.3
951.294	1433.46
951.898	1437.96
952.502	1438.51
953.106	1430.06
953.71	1427.35
954.314	1440.83
954.917	1437.82
955.521	1437.25
956.125	1441.14
956.729	1429.09
957.333	1430.22
957.937	1426.87
958.541	1431.45
959.145	1427.33
959.749	1429.82
960.353	1433.3
960.957	1434.82
961.561	1429.48
962.164	1431.5
962.768	1429.59
963.372	1417.65
963.976	1412.76
964.58	1422.11
965.184	1426.58
965.788	1424.28
966.392	1421.68
966.996	1411.13
967.6	1422.4
968.204	1428.29
968.807	1425.21
969.411	1414.87
970.015	1412.77
970.619	1416.81
971.223	1414.59
971.827	1421.24
972.431	1424.05
973.035	1424.47
973.639	1429.95
974.243	1408.68
974.847	1412.28
975.451	1421.56
976.054	1414.01
976.658	1413.53
977.262	1412.31
977.866	1428.72
978.47	1429.68
979.074	1419.45
979.678	1404.14
980.282	1415.46
980.886	1402.34
981.49	1406.07
982.094	1414.51
982.697	1408.86
983.301	1416.02
983.905	1412.58
984.509	1406.28
985.113	1401.33
985.717	1414.71
986.321	1412.57
986.925	1412.43
987.529	1413.06
988.133	1419.76
988.737	1413.17
989.34	1403.93
989.944	1396.71
990.548	1402.26
991.152	1403.77
991.756	1408.97
992.36	1414.19
992.964	1406.34
993.568	1400.69
994.172	1402.09
994.776	1406.63
995.38	1408.78
995.983	1402.94
996.587	1399.83
997.191	1397.65
997.795	1407.1
998.399	1412.77
999.003	1404.85
999.607	1399.67
1000.21	1406.65
1000.81	1400.54
1001.42	1402.58
1002.02	1396.95
1002.63	1396.14
1003.23	1401.18
1003.83	1400.06
1004.44	1405.89
1005.04	1403.73
1005.65	1388.27
1006.25	1390.73
1006.85	1397.55
1007.46	1392.06
1008.06	1388.26
1008.67	1383.29
1009.27	1387.01
1009.87	1390.24
1010.48	1396.82
1011.08	1371.28
1011.69	1382.07
1012.29	1390.76
1012.89	1388.26
1013.5	1380.29
1014.1	1376.05
1014.7	1379.55
1015.31	1387.58
1015.91	1383.36
1016.52	1386.75
1017.12	1384.73
1017.72	1387.33
1018.33	1387.74
1018.93	1393.64
1019.54	1385.6
1020.14	1382.73
1020.74	1382.95
1021.35	1368.7
1021.95	1374.36
1022.56	1377.07
1023.16	1376.82
1023.76	1377.36
1024.37	1373.09
1024.97	1376.2
1025.58	1379.47
1026.18	1382.4
1026.78	1374.84
1027.39	1372.63
1027.99	1376.01
1028.59	1377.77
1029.2	1375.75
1029.8	1374.79
1030.41	1372.49
1031.01	1371.4
1031.61	1380.54
1032.22	1375.73
1032.82	1368.16
1033.43	1379.28
1034.03	1377.45
1034.63	1376.59
1035.24	1378.56
1035.84	1374.63
1036.45	1364.16
1037.05	1364.33
1037.65	1374.03
1038.26	1370.84
1038.86	1369.94
1039.47	1366.48
1040.07	1374.91
1040.67	1381.18
1041.28	1368.65
1041.88	1378.79
1042.48	1373.89
1043.09	1376.56
1043.69	1363.4
1044.3	1373.04
1044.9	1375.12
1045.5	1372.47
1046.11	1376.7
1046.71	1375.74
1047.32	1376.9
1047.92	1354.9
1048.52	1373.04
1049.13	1366.79
1049.73	1372.52
1050.34	1370.84
1050.94	1366.93
1051.54	1365.53
1052.15	1370.92
1052.75	1369.62
1053.36	1367.52
1053.96	1361.76
1054.56	1364.03
1055.17	1357.39
1055.77	1361.61
1056.37	1366.49
1056.98	1361.08
1057.58	1357.78
1058.19	1364.5
1058.79	1366.76
1059.39	1362.64
1060	1363.44
1060.6	1366.54
1061.21	1365.69
1061.81	1364.95
1062.41	1361.6
1063.02	1355.79
1063.62	1370.02
1064.23	1360.73
1064.83	1358.22
1065.43	1356.18
1066.04	1354.94
1066.64	1362.37
1067.24	1363.76
1067.85	1358.06
1068.45	1365.58
1069.06	1364.55
1069.66	1357.47
1070.26	1360.96
1070.87	1353.44
1071.47	1356.17
1072.08	1344.56
1072.68	1342.02
1073.28	1355.3
1073.89	1363.66
1074.49	1359.75
1075.1	1354.69
1075.7	1359.98
1076.3	1356.77
1076.91	1357.3
1077.51	1354.76
1078.12	1345.65
1078.72	1344.43
1079.32	1355.42
1079.93	1357.5
1080.53	1357.02
1081.13	1361.3
1081.74	1350.99
1082.34	1351.12
1082.95	1341.72
1083.55	1355.26
1084.15	1350.03
1084.76	1351.72
1085.36	1344.44
1085.97	1353.25
1086.57	1358.78
1087.17	1329.15
1087.78	1354.68
1088.38	1339.92
1088.99	1354.72
1089.59	1344.85
1090.19	1346.84
1090.8	1346.56
1091.4	1345.22
1092.01	1343.02
1092.61	1340.04
1093.21	1338.29
1093.82	1342.73
1094.42	1346.25
1095.02	1345.59
1095.63	1346.48
1096.23	1340.34
1096.84	1335.66
1097.44	1341.83
1098.04	1339.74
1098.65	1340.45
1099.25	1339.95
1099.86	1337.55
1100.46	1344.45
1101.06	1334.9
1101.67	1336.54
1102.27	1347.86
1102.88	1336.77
1103.48	1331.96
1104.08	1338.43
1104.69	1348.26
1105.29	1338.1
1105.9	1329.09
1106.5	1340.63
1107.1	1331.44
1107.71	1327.86
1108.31	1325.98
1108.91	1327.49
1109.52	1333.47
1110.12	1295.24
1110.73	1258.36
1111.33	1339.97
1111.93	1340.83
1112.54	1329.6
1113.14	1333.97
1113.75	1332.63
1114.35	1333.11
1114.95	1336.47
1115.56	1349.16
1116.16	1405.66
1116.77	1434.01
1117.37	1438.2
1117.97	1439.46
1118.58	1437.29
1119.18	1444.73
1119.79	1455.17
1120.39	1442.71
1120.99	1452.98
1121.6	1449.15
1122.2	1454.02
1122.8	1441.96
1123.41	1471.53
1124.01	1462.17
1124.62	1457.55
1125.22	1463.11
1125.82	1447.52
1126.43	1442.26
1127.03	1428.8
1127.64	1431.59
1128.24	1416
1128.84	1419.65
1129.45	1428.4
1130.05	1432.27
1130.66	1424.17
1131.26	1432.65
1131.86	1429.46
1132.47	1426.94
1133.07	1377.34
1133.68	1328.3
1134.28	1317.56
1134.88	1308.87
1135.49	1303.05
1136.09	1313.27
1136.69	1318.29
1137.3	1312.28
1137.9	1319.74
1138.51	1310.08
1139.11	1307.87
1139.71	1310.28
1140.32	1311
1140.92	1304.98
1141.53	1304.21
1142.13	1299.9
1142.73	1300.67
1143.34	1306.75
1143.94	1310.69
1144.55	1315.34
1145.15	1307.43
1145.75	1298.41
1146.36	1298.67
1146.96	1301.53
1147.57	1299.75
1148.17	1296
1148.77	1293.72
1149.38	1305.14
1149.98	1308.09
1150.58	1304.07
1151.19	1297.31
1151.79	1298.54
1152.4	1300.35
1153	1303.16
1153.6	1300.02
1154.21	1302.55
1154.81	1294.68
1155.42	1288.35
1156.02	1291.57
1156.62	1294.41
1157.23	1295.8
1157.83	1285.34
1158.44	1289.65
1159.04	1287.88
1159.64	1286.13
1160.25	1288.04
1160.85	1281.95
1161.46	1288.38
1162.06	1285.56
1162.66	1287.02
1163.27	1287.62
1163.87	1287.22
1164.47	1278.81
1165.08	1289.16
1165.68	1290.2
1166.29	1288.19
1166.89	1288.13
1167.49	1282.14
1168.1	1289.68
1168.7	1281.73
1169.31	1281.47
1169.91	1282.5
1170.51	1284.52
1171.12	1278.6
1171.72	1266.72
1172.33	1264.61
1172.93	1276.16
1173.53	1280.43
1174.14	1273.51
1174.74	1276.4
1175.35	1279.32
1175.95	1278.01
1176.55	1276.27
1177.16	1274.3
1177.76	1263.66
1178.36	1271.78
1178.97	1282.03
1179.57	1280.79
1180.18	1267.23
1180.78	1270.28
1181.38	1280.27
1181.99	1273.91
1182.59	1272.67
1183.2	1272.64
1183.8	1268.4
1184.4	1268.66
1185.01	1265.9
1185.61	1270.68
1186.22	1267.98
1186.82	1265
1187.42	1264.86
1188.03	1272.56
1188.63	1268.98
1189.23	1262.72
1189.84	1266.21
1190.44	1270.33
1191.05	1262.12
1191.65	1264.77
1192.25	1262.97
1192.86	1257.38
1193.46	1268.56
1194.07	1272.51
1194.67	1274.88
1195.27	1264.53
1195.88	1268.74
1196.48	1263.61
1197.09	1257.8
1197.69	1259.45
1198.29	1260.22
1198.9	1257.33
1199.5	1261.42
1200.11	1261.7
1200.71	1262.62
1201.31	1268.87
1201.92	1270.86
1202.52	1249.6
1203.12	1259.61
1203.73	1256.12
1204.33	1273.26
1204.94	1262.58
1205.54	1261.29
1206.14	1260.5
1206.75	1253.41
1207.35	1257.62
1207.96	1262.9
1208.56	1266.52
1209.16	1267.93
1209.77	1271.49
1210.37	1263.71
1210.98	1254.89
1211.58	1253.55
1212.18	1261.02
1212.79	1248.4
1213.39	1263.93
1214	1261.32
1214.6	1262.88
1215.2	1243.56
1215.81	1255.34
1216.41	1253.24
1217.01	1259.18
1217.62	1258.92
1218.22	1259.38
1218.83	1259.29
1219.43	1251.78
1220.03	1252.49
1220.64	1258.72
1221.24	1261.18
1221.85	1255.13
1222.45	1251.07
1223.05	1254.85
1223.66	1262.81
1224.26	1260.91
1224.87	1259.71
1225.47	1247.46
1226.07	1253.09
1226.68	1249.93
1227.28	1251.3
1227.89	1249.84
1228.49	1258.89
1229.09	1246.41
1229.7	1246.88
1230.3	1250.1
1230.9	1248.57
1231.51	1249.94
1232.11	1253.44
1232.72	1252.84
1233.32	1256.21
1233.92	1244.89
1234.53	1254.31
1235.13	1254.41
1235.74	1249.78
1236.34	1255.63
1236.94	1254.23
1237.55	1250.06
1238.15	1260.42
1238.76	1258.71
1239.36	1252.45
1239.96	1253.21
1240.57	1248.53
1241.17	1248.5
1241.78	1249.04
1242.38	1245.68
1242.98	1247.75
1243.59	1249.5
1244.19	1254.08
1244.79	1254.03
1245.4	1250.8
1246	1253.96
1246.61	1253.85
1247.21	1256.04
1247.81	1243.92
1248.42	1245.75
1249.02	1261.21
1249.63	1247.58
1250.23	1249.06
1250.83	1253.61
1251.44	1247.26
1252.04	1249.78
1252.65	1255.38
1253.25	1254.41
1253.85	1253.63
1254.46	1257.57
1255.06	1256.67
1255.67	1248.61
1256.27	1242.55
1256.87	1242.15
1257.48	1254.33
1258.08	1259.68
1258.68	1255.54
1259.29	1251.71
1259.89	1253.12
1260.5	1257.47
1261.1	1255.07
1261.7	1252.28
1262.31	1250.28
1262.91	1247.35
1263.52	1239.55
1264.12	1244.01
1264.72	1244.4
1265.33	1248.3
1265.93	1251.02
1266.54	1242.76
1267.14	1252.01
1267.74	1242.39
1268.35	1238.42
1268.95	1250.92
1269.56	1244.5
1270.16	1245.16
1270.76	1248.69
1271.37	1246.42
1271.97	1245.19
1272.57	1245.59
1273.18	1252.29
1273.78	1253.99
1274.39	1247.82
1274.99	1241.95
1275.59	1249.37
1276.2	1248.74
1276.8	1228.05
1277.41	1242.9
1278.01	1246.18
1278.61	1236.77
1279.22	1250.3
1279.82	1247.65
1280.43	1251.07
1281.03	1242.24
1281.63	1239.49
1282.24	1245.25
1282.84	1252.83
1283.45	1247.19
1284.05	1240.91
1284.65	1240.6
1285.26	1248.07
1285.86	1241.05
1286.46	1244.25
1287.07	1240.28
1287.67	1235.86
1288.28	1237.3
1288.88	1241.46
1289.48	1239.59
1290.09	1243.56
1290.69	1243.02
1291.3	1241.29
1291.9	1234.09
1292.5	1241.55
1293.11	1233.93
1293.71	1240.84
1294.32	1239.14
1294.92	1246.19
1295.52	1238.73
1296.13	1239.19
1296.73	1243.89
1297.34	1241.57
1297.94	1240.93
1298.54	1239.71
1299.15	1241.47
1299.75	1243.59
1300.35	1237.11
1300.96	1235.8
1301.56	1231.4
1302.17	1241.51
1302.77	1235.92
1303.37	1235.03
1303.98	1236.57
1304.58	1236.25
1305.19	1239.33
1305.79	1236.05
1306.39	1236.46
1307	1248.44
1307.6	1243.88
1308.21	1244.51
1308.81	1245.02
1309.41	1240.32
1310.02	1232.98
1310.62	1239.83
1311.23	1246.21
1311.83	1245.05
1312.43	1238.52
1313.04	1238.66
1313.64	1242.61
1314.24	1242.75
1314.85	1238.95
1315.45	1234.94
1316.06	1235.34
1316.66	1238.82
1317.26	1237.1
1317.87	1245.15
1318.47	1248.05
1319.08	1237.23
1319.68	1243.01
1320.28	1245.82
1320.89	1238.31
1321.49	1229.6
1322.1	1234.97
1322.7	1233.72
1323.3	1232.27
1323.91	1236.35
1324.51	1235.94
1325.12	1236.52
1325.72	1239.54
1326.32	1235.98
1326.93	1237.7
1327.53	1245.26
1328.13	1236.64
1328.74	1242.38
1329.34	1241.57
1329.95	1232.54
1330.55	1228.53
1331.15	1236.94
1331.76	1237.26
1332.36	1237.86
1332.97	1242.16
1333.57	1242.2
1334.17	1240.24
1334.78	1238.22
1335.38	1238.85
1335.99	1248.73
1336.59	1243.32
1337.19	1239.87
1337.8	1239.04
1338.4	1238.22
1339.01	1238.27
1339.61	1240.94
1340.21	1243.59
1340.82	1243.54
1341.42	1244.27
1342.02	1241.97
1342.63	1236.31
1343.23	1247.56
1343.84	1236.1
1344.44	1244.85
1345.04	1244.35
1345.65	1238.43
1346.25	1239.87
1346.86	1241.27
1347.46	1241.99
1348.06	1238.7
1348.67	1242.89
1349.27	1242.17
1349.88	1240.47
1350.48	1238.91
1351.08	1235.52
1351.69	1237.61
1352.29	1245.12
1352.89	1241.78
1353.5	1242.69
1354.1	1246.16
1354.71	1239.84
1355.31	1234.88
1355.91	1238.25
1356.52	1241.22
1357.12	1241.83
1357.73	1243.62
1358.33	1239.91
1358.93	1246.29
1359.54	1247
1360.14	1248.75
1360.75	1243.16
1361.35	1243.15
1361.95	1242.68
1362.56	1248.86
1363.16	1242.84
1363.77	1252.89
1364.37	1248.63
1364.97	1256.78
1365.58	1246.51
1366.18	1254.51
1366.78	1243.34
1367.39	1249.39
1367.99	1252.48
1368.6	1255.06
1369.2	1250.67
1369.8	1245.18
1370.41	1249.74
1371.01	1248.08
1371.62	1246.65
1372.22	1248.47
1372.82	1253.66
1373.43	1250.55
1374.03	1246.79
1374.64	1252.82
1375.24	1253.71
1375.84	1251.63
1376.45	1248.44
1377.05	1248.96
1377.66	1260.99
1378.26	1260.88
1378.86	1247.64
1379.47	1245.81
1380.07	1249.03
1380.67	1253.36
1381.28	1243.13
1381.88	1245.54
1382.49	1259.08
1383.09	1243.05
1383.69	1245.63
1384.3	1250.28
1384.9	1259.89
1385.51	1255.28
1386.11	1257.54
1386.71	1252.49
1387.32	1249.7
1387.92	1249.65
1388.53	1256.24
1389.13	1258.99
1389.73	1252.3
1390.34	1241.8
1390.94	1247.22
1391.55	1260.3
1392.15	1252.25
1392.75	1241.91
1393.36	1250.47
1393.96	1246.11
1394.56	1241.9
1395.17	1252.5
1395.77	1248.99
1396.38	1242.16
1396.98	1245.69
1397.58	1252.02
1398.19	1247.74
1398.79	1245.87
1399.4	1248.71
1400	1251.3
