# Supplementary material for: Humidity sensing using Zn(1.6 − x)Na0.4CuxTiO4 spinel nanostructures
Source: Sci Rep. 2024 Jan 4;14:562. doi: 10.1038/s41598-023-50888-6 (PMC10766635; doi:10.1038/s41598-023-50888-6)
Supplement: Supplementary file 9 — Supplementary Information 9. [file 41598_2023_50888_MOESM9_ESM.xlsx]

## Sheet: Sheet1
Raman shift (cm-1)	Intensity (a.u)
200.029	2299.38
200.633	2343.56
201.236	2328.9
201.84	2338.44
202.444	2362.85
203.048	2358.54
203.652	2358.03
204.256	2376.57
204.86	2383.26
205.464	2380.06
206.068	2387.31
206.672	2382.47
207.276	2390
207.879	2383.71
208.483	2391.79
209.087	2414.42
209.691	2416.84
210.295	2414.31
210.899	2422.47
211.503	2431.27
212.107	2443.61
212.711	2472.43
213.315	2438.19
213.919	2479.08
214.522	2489.37
215.126	2512.57
215.73	2524.3
216.334	2547.48
216.938	2589.05
217.542	2596.31
218.146	2593.96
218.75	2634.9
219.354	2658.37
219.958	2695.85
220.562	2748.12
221.165	2756.18
221.769	2756.14
222.373	2815.08
222.977	2845.25
223.581	2856.95
224.185	2898.88
224.789	2953.56
225.393	2995.21
225.997	3036.41
226.601	3057.4
227.205	3101.66
227.809	3154.2
228.412	3192
229.016	3302.6
229.62	3381.5
230.224	3437.1
230.828	3492.94
231.432	3550.5
232.036	3578.54
232.64	3610.7
233.244	3616.1
233.848	3614.19
234.452	3602.96
235.055	3576.82
235.659	3562.37
236.263	3534.91
236.867	3501.34
237.471	3462.67
238.075	3443.82
238.679	3442.91
239.283	3459.55
239.887	3448.09
240.491	3460.52
241.095	3485.7
241.698	3514.79
242.302	3503.96
242.906	3511.5
243.51	3523.59
244.114	3543.26
244.718	3555.25
245.322	3560.07
245.926	3573.72
246.53	3598.69
247.134	3618.55
247.738	3616.41
248.341	3588.25
248.945	3589.15
249.549	3622.13
250.153	3607.77
250.757	3625.25
251.361	3625.59
251.965	3640.78
252.569	3642.55
253.173	3635.47
253.777	3643.82
254.381	3651.83
254.985	3644.56
255.588	3659.08
256.192	3608
256.796	3670.99
257.4	3682.63
258.004	3663.26
258.608	3655.22
259.212	3668.96
259.816	3664.94
260.42	3652.2
261.024	3655.43
261.628	3677.22
262.231	3708.43
262.835	3724.69
263.439	3685.66
264.043	3689.13
264.647	3687.94
265.251	3709.14
265.855	3690.18
266.459	3693.2
267.063	3676.04
267.667	3690.46
268.271	3703.4
268.874	3699.49
269.478	3711.51
270.082	3695.16
270.686	3711.67
271.29	3730.43
271.894	3766.29
272.498	3787.29
273.102	3773.07
273.706	3771.34
274.31	3771.71
274.914	3798.17
275.517	3814.5
276.121	3818.69
276.725	3824.26
277.329	3825.79
277.933	3862.13
278.537	3871.48
279.141	3872.04
279.745	3898.66
280.349	3926.44
280.953	3934.21
281.557	3947.46
282.161	3965.49
282.764	4015.35
283.368	4035.69
283.972	4038.28
284.576	4075.74
285.18	4103.59
285.784	4122.28
286.388	4153.47
286.992	4157.61
287.596	4200.5
288.2	4184.6
288.804	4267.16
289.407	4307.45
290.011	4335.11
290.615	4354.02
291.219	4373.26
291.823	4395.23
292.427	4409.01
293.031	4428.32
293.635	4475.98
294.239	4545.37
294.843	4565.23
295.447	4528.09
296.05	4561.04
296.654	4630.86
297.258	4641.49
297.862	4671.42
298.466	4696.39
299.07	4717.78
299.674	4738.65
300.278	4759.15
300.882	4785.95
301.486	4774.9
302.09	4788.88
302.693	4807.61
303.297	4831.86
303.901	4812.06
304.505	4840.62
305.109	4861.85
305.713	4852.18
306.317	4866.51
306.921	4876.04
307.525	4854.13
308.129	4835.55
308.733	4835.41
309.337	4819.34
309.94	4803.03
310.544	4816.31
311.148	4770.34
311.752	4753.2
312.356	4756.47
312.96	4717.28
313.564	4706.67
314.168	4697.4
314.772	4679.2
315.376	4674.93
315.98	4657.13
316.583	4614.61
317.187	4598.59
317.791	4576.05
318.395	4514.85
318.999	4546.45
319.603	4539.39
320.207	4557.57
320.811	4478.17
321.415	4482.27
322.019	4471.99
322.623	4467.59
323.226	4470.26
323.83	4463.42
324.434	4454.29
325.038	4449.23
325.642	4435.1
326.246	4419.68
326.85	4447.85
327.454	4409.78
328.058	4425.12
328.662	4436.6
329.266	4446.97
329.869	4450.83
330.473	4430.89
331.077	4432.42
331.681	4454.3
332.285	4451.77
332.889	4420.07
333.493	4397.23
334.097	4401.15
334.701	4429.97
335.305	4469.48
335.909	4444.63
336.513	4460.2
337.116	4487.01
337.72	4467.05
338.324	4474.73
338.928	4494.09
339.532	4471.97
340.136	4469.3
340.74	4479.9
341.344	4480.75
341.948	4486.86
342.552	4490.97
343.156	4497.05
343.759	4476.46
344.363	4469.97
344.967	4530.15
345.571	4468.39
346.175	4507.34
346.779	4468.66
347.383	4484.25
347.987	4491.9
348.591	4507.29
349.195	4498.92
349.799	4472.41
350.402	4466.29
351.006	4470.16
351.61	4472.9
352.214	4462.94
352.818	4453.82
353.422	4412.3
354.026	4460.6
354.63	4455.59
355.234	4426.98
355.838	4412.36
356.442	4420.7
357.046	4423.78
357.649	4401.67
358.253	4379.72
358.857	4373.77
359.461	4360.85
360.065	4336.81
360.669	4331.08
361.273	4328.01
361.877	4325.12
362.481	4285.54
363.085	4288.28
363.689	4255.56
364.292	4250.37
364.896	4236.59
365.5	4206.55
366.104	4174.58
366.708	4153.17
367.312	4156.19
367.916	4160.37
368.52	4144.64
369.124	4113.91
369.728	4069.31
370.332	4067.46
370.935	4037.24
371.539	4048.73
372.143	3998.81
372.747	4001.85
373.351	3963.15
373.955	3943.93
374.559	3919.74
375.163	3917.37
375.767	3926.32
376.371	3883.36
376.975	3829.07
377.578	3816.86
378.182	3818.91
378.786	3818.87
379.39	3793.7
379.994	3790.18
380.598	3757.86
381.202	3727.16
381.806	3705.19
382.41	3694.75
383.014	3684.7
383.618	3704.19
384.221	3666.92
384.825	3643.19
385.429	3643.03
386.033	3628.9
386.637	3612.49
387.241	3598.26
387.845	3582.78
388.449	3594.15
389.053	3561.87
389.657	3548.43
390.261	3531.37
390.865	3561.9
391.468	3571.3
392.072	3483.39
392.676	3490.06
393.28	3494.56
393.884	3476.87
394.488	3470.42
395.092	3479.11
395.696	3463.64
396.3	3442.02
396.904	3458.25
397.508	3487.94
398.111	3482.41
398.715	3438.16
399.319	3448.91
399.923	3441.61
400.527	3426.56
401.131	3426.13
401.735	3423.68
402.339	3411.76
402.943	3417.45
403.547	3435.01
404.151	3427.06
404.754	3408.75
405.358	3408.09
405.962	3425.35
406.566	3420.13
407.17	3388.02
407.774	3377.06
408.378	3358.51
408.982	3346.23
409.586	3363.41
410.19	3369.76
410.794	3329.38
411.397	3306.44
412.001	3318.49
412.605	3314.84
413.209	3311.08
413.813	3293.08
414.417	3293.31
415.021	3294.91
415.625	3285.44
416.229	3277.75
416.833	3276.85
417.437	3287.67
418.041	3302.65
418.644	3283.17
419.248	3268.79
419.852	3267.03
420.456	3278.27
421.06	3253.27
421.664	3240.73
422.268	3237.63
422.872	3249.67
423.476	3225.95
424.08	3256.87
424.684	3252.39
425.287	3240.73
425.891	3239.66
426.495	3232.83
427.099	3206.41
427.703	3201.66
428.307	3261.2
428.911	3252.14
429.515	3244.19
430.119	3249.03
430.723	3262.09
431.327	3290.01
431.93	3261.11
432.534	3250.99
433.138	3261.81
433.742	3283.22
434.346	3276.81
434.95	3291.52
435.554	3320.43
436.158	3315.23
436.762	3279.63
437.366	3284.26
437.97	3315.3
438.573	3298.37
439.177	3295.95
439.781	3339.82
440.385	3322.06
440.989	3308.62
441.593	3350.55
442.197	3322.57
442.801	3325.27
443.405	3288.24
444.009	3311.47
444.613	3303.53
445.217	3290.27
445.82	3311.24
446.424	3331.41
447.028	3299.12
447.632	3295.02
448.236	3302.44
448.84	3290.97
449.444	3301.61
450.048	3271.92
450.652	3261.13
451.256	3245.3
451.86	3222.62
452.463	3231.98
453.067	3197.44
453.671	3193.21
454.275	3188.17
454.879	3164.56
455.483	3172.13
456.087	3152.83
456.691	3149.09
457.295	3135.65
457.899	3135.69
458.503	3116.51
459.106	3082.99
459.71	3075.39
460.314	3067.99
460.918	3053.1
461.522	3058.37
462.126	3035.68
462.73	3047.96
463.334	3012.37
463.938	3022.39
464.542	3003.08
465.146	3010.5
465.749	3002.09
466.353	2997.16
466.957	3009.89
467.561	3001.79
468.165	3006
468.769	3015.07
469.373	3022.51
469.977	3023.43
470.581	3008.18
471.185	3019.5
471.789	3033.43
472.393	3063.68
472.996	3091.59
473.6	3103.73
474.204	3130.81
474.808	3147.26
475.412	3153.78
476.016	3147.56
476.62	3152.74
477.224	3134.39
477.828	3113.35
478.432	3083.25
479.036	3062.82
479.639	3010.75
480.243	2972.54
480.847	2955.11
481.451	2938.72
482.055	2927.43
482.659	2926.32
483.263	2905.78
483.867	2868.45
484.471	2858.58
485.075	2841.09
485.679	2839.54
486.282	2839.41
486.886	2801.16
487.49	2808.79
488.094	2791.28
488.698	2777.89
489.302	2731.42
489.906	2687.6
490.51	2681.96
491.114	2685.43
491.718	2676.56
492.322	2659.77
492.925	2631.45
493.529	2602.85
494.133	2584.98
494.737	2587.26
495.341	2590.7
495.945	2572.51
496.549	2545.66
497.153	2523.58
497.757	2506.98
498.361	2519.11
498.965	2533.7
499.569	2494.67
500.172	2488.2
500.776	2485.66
501.38	2452.58
501.984	2442.94
502.588	2448.16
503.192	2442.96
503.796	2417.02
504.4	2406.45
505.004	2409.32
505.608	2406.9
506.212	2396.4
506.815	2386.41
507.419	2382.17
508.023	2372.47
508.627	2366.25
509.231	2382.04
509.835	2379.14
510.439	2348.84
511.043	2349.59
511.647	2329.8
512.251	2336.64
512.855	2349.36
513.458	2348.54
514.062	2348.37
514.666	2324.17
515.27	2317.54
515.874	2338.77
516.478	2312.89
517.082	2346.22
517.686	2313.99
518.29	2307.72
518.894	2310.64
519.498	2340.14
520.101	2343.68
520.705	2326.93
521.309	2314.45
521.913	2334.99
522.517	2350.99
523.121	2325.53
523.725	2323.29
524.329	2336.81
524.933	2309.31
525.537	2334.76
526.141	2341.89
526.745	2307.48
527.348	2318.35
527.952	2304.24
528.556	2331.92
529.16	2323.75
529.764	2356.99
530.368	2347.67
530.972	2346.54
531.576	2330.62
532.18	2346.08
532.784	2346.16
533.388	2324.33
533.991	2342.55
534.595	2347.91
535.199	2329.89
535.803	2341.58
536.407	2357.09
537.011	2359.77
537.615	2356.89
538.219	2332.12
538.823	2323.05
539.427	2339.21
540.031	2357.63
540.634	2354.26
541.238	2325.14
541.842	2325.56
542.446	2331.87
543.05	2311.79
543.654	2360.7
544.258	2338.05
544.862	2331.56
545.466	2344.04
546.07	2341.54
546.674	2352.4
547.277	2351.9
547.881	2332.53
548.485	2317.35
549.089	2306.58
549.693	2337.42
550.297	2350.01
550.901	2329.57
551.505	2320.12
552.109	2325.82
552.713	2330.01
553.317	2265.83
553.921	2305.59
554.524	2314.34
555.128	2336.99
555.732	2312.05
556.336	2300.27
556.94	2318.79
557.544	2326.24
558.148	2319.36
558.752	2285.86
559.356	2306.01
559.96	2336.41
560.564	2301.52
561.167	2310.58
561.771	2295.19
562.375	2309.52
562.979	2312.08
563.583	2296.85
564.187	2287.01
564.791	2301.1
565.395	2320.8
565.999	2314.46
566.603	2300.55
567.207	2294.54
567.81	2301.26
568.414	2313.69
569.018	2311.54
569.622	2302
570.226	2305.33
570.83	2318.9
571.434	2311.09
572.038	2301.61
572.642	2319.22
573.246	2320.08
573.85	2317.54
574.453	2329.9
575.057	2308.62
575.661	2296.72
576.265	2342.46
576.869	2323.84
577.473	2286.75
578.077	2310.94
578.681	2338.07
579.285	2306.76
579.889	2310.06
580.493	2339.74
581.096	2321.63
581.7	2306.59
582.304	2303.64
582.908	2299.27
583.512	2290.96
584.116	2284.86
584.72	2288.67
585.324	2286.32
585.928	2264.96
586.532	2260.65
587.136	2271.95
587.74	2246.91
588.343	2235.46
588.947	2252.52
589.551	2225.46
590.155	2224.18
590.759	2224.55
591.363	2211.4
591.967	2215.92
592.571	2159.45
593.175	2202.7
593.779	2179.69
594.383	2151.12
594.986	2172.25
595.59	2155.25
596.194	2158.94
596.798	2161.96
597.402	2149.15
598.006	2150.99
598.61	2124.51
599.214	2133.09
599.818	2129.72
600.422	2123.08
601.026	2108.39
601.63	2108.29
602.233	2112.89
602.837	2101.83
603.441	2100.44
604.045	2103.63
604.649	2092.78
605.253	2084.63
605.857	2087.99
606.461	2089.72
607.065	2075.21
607.669	2072.38
608.273	2074.15
608.876	2065.46
609.48	2082.15
610.084	2068.64
610.688	2059.84
611.292	2045.94
611.896	2057.65
612.5	2040.74
613.104	2033.45
613.708	1991.18
614.312	1982.38
614.916	1974.33
615.519	1953.8
616.123	1953.5
616.727	1929.96
617.331	1925.24
617.935	1903.98
618.539	1882.94
619.143	1854.03
619.747	1849.26
620.351	1838.62
620.955	1820.66
621.559	1818.76
622.162	1797.18
622.766	1762.25
623.37	1735.57
623.974	1726.28
624.578	1715.62
625.182	1690.21
625.786	1672.69
626.39	1666.26
626.994	1659.71
627.598	1648.67
628.202	1635.9
628.805	1608.86
629.409	1585.16
630.013	1567.03
630.617	1542.07
631.221	1533.66
631.825	1544.38
632.429	1538.31
633.033	1515.21
633.637	1493.83
634.241	1475.78
634.845	1485.6
635.448	1462.89
636.052	1473.15
636.656	1443.24
637.26	1445.28
637.864	1454.51
638.468	1430.44
639.072	1430.51
639.676	1395.7
640.28	1406.89
640.884	1406.62
641.488	1398.05
642.092	1400.31
642.695	1381.62
643.299	1376.58
643.903	1372.34
644.507	1358.15
645.111	1362.96
645.715	1348.95
646.319	1347.77
646.923	1356.01
647.527	1346.03
648.131	1332.82
648.735	1333.58
649.338	1346.2
649.942	1343.72
650.546	1334.74
651.15	1321.38
651.754	1325.31
652.358	1343.94
652.962	1314.27
653.566	1333.19
654.17	1344.61
654.774	1358.18
655.378	1364.17
655.982	1350.25
656.585	1363.08
657.189	1359.03
657.793	1348.9
658.397	1356.56
659.001	1364.62
659.605	1374.48
660.209	1371.31
660.813	1376.83
661.417	1384.51
662.021	1393.6
662.625	1391.95
663.228	1400
663.832	1400.38
664.436	1434.86
665.04	1432.9
665.644	1438.75
666.248	1445.71
666.852	1452.23
667.456	1458.02
668.06	1488.1
668.664	1525.66
669.268	1532.93
669.871	1535.09
670.475	1562.11
671.079	1575.09
671.683	1579.85
672.287	1594.19
672.891	1621.6
673.495	1643.75
674.099	1663.46
674.703	1695.16
675.307	1725.39
675.911	1743.6
676.514	1762.35
677.118	1789.26
677.722	1811.3
678.326	1837.19
678.93	1870.48
679.534	1884.9
680.138	1912.31
680.742	1938.63
681.346	1949.21
681.95	2012.51
682.554	2051.43
683.157	2094.75
683.761	2138.57
684.365	2162.85
684.969	2207.49
685.573	2237.49
686.177	2275.34
686.781	2332.83
687.385	2363.71
687.989	2411.77
688.593	2465.15
689.197	2493.97
689.801	2578.38
690.404	2601.18
691.008	2700.03
691.612	2731.26
692.216	2799.41
692.82	2847.3
693.424	2911.8
694.028	2978.69
694.632	3030.13
695.236	3098.91
695.84	3158.73
696.444	3245.13
697.047	3326.32
697.651	3377.37
698.255	3477.21
698.859	3551.81
699.463	3643.41
700.067	3742.3
700.671	3815.16
701.275	3909.71
701.879	3989.46
702.483	4042.51
703.087	4120.72
703.69	4256.09
704.294	4373.28
704.898	4466.38
705.502	4553.99
706.106	4653.87
706.71	4730.67
707.314	4841.45
707.918	4975.43
708.522	5072.55
709.126	5163.89
709.73	5265
710.333	5350.79
710.937	5451.93
711.541	5549.52
712.145	5631.35
712.749	5728
713.353	5830.17
713.957	5932.09
714.561	6001.46
715.165	6070.14
715.769	6159.01
716.373	6207.44
716.976	6268.16
717.58	6340.57
718.184	6383.83
718.788	6407.55
719.392	6445.67
719.996	6500.98
720.6	6532.01
721.204	6558.65
721.808	6594.99
722.412	6627.17
723.016	6663.11
723.62	6652.44
724.223	6628.83
724.827	6615.63
725.431	6592.03
726.035	6575.21
726.639	6561.13
727.243	6584.9
727.847	6493.76
728.451	6483.35
729.055	6457.65
729.659	6434.57
730.263	6369.71
730.866	6344.5
731.47	6283.07
732.074	6228.1
732.678	6167.12
733.282	6149.67
733.886	6086.73
734.49	6051.51
735.094	6008.79
735.698	5914.85
736.302	5885.39
736.906	5796.8
737.51	5798.27
738.113	5705.23
738.717	5574.15
739.321	5557.74
739.925	5447.3
740.529	5392.12
741.133	5365.7
741.737	5230.81
742.341	5190.62
742.945	5079.55
743.549	5012.55
744.153	4926.34
744.756	4862.05
745.36	4820.57
745.964	4687.91
746.568	4620.6
747.172	4556.28
747.776	4490.44
748.38	4391.42
748.984	4303.05
749.588	4212.76
750.192	4145.28
750.796	4073.07
751.399	3966.98
752.003	3889.17
752.607	3819.78
753.211	3752.06
753.815	3676.77
754.419	3597.09
755.023	3528.82
755.627	3450.36
756.231	3387.53
756.835	3317.32
757.439	3262.68
758.042	3199.09
758.646	3132.46
759.25	3054.92
759.854	2987.35
760.458	2926.29
761.062	2864.41
761.666	2841.42
762.27	2749.92
762.874	2684.38
763.478	2665.07
764.082	2639.27
764.685	2571.21
765.289	2490.78
765.893	2423.12
766.497	2401.07
767.101	2369.93
767.705	2338.08
768.309	2288.38
768.913	2219.11
769.517	2193.91
770.121	2163.96
770.725	2121.19
771.328	2087.86
771.932	2056.73
772.536	2040.57
773.14	1990.66
773.744	1948.38
774.348	1924.3
774.952	1879.8
775.556	1857.76
776.16	1858.47
776.764	1827.73
777.368	1785.94
777.972	1752.23
778.575	1758.1
779.179	1743.16
779.783	1697.97
780.387	1672.44
780.991	1646.38
781.595	1635.98
782.199	1632.18
782.803	1623
783.407	1600.93
784.011	1588.06
784.615	1573.3
785.218	1542.43
785.822	1543.26
786.426	1537.52
787.03	1520.26
787.634	1510.02
788.238	1493.9
788.842	1491.18
789.446	1483.93
790.05	1453.85
790.654	1438.75
791.258	1440.84
791.862	1443.99
792.465	1441.92
793.069	1428.67
793.673	1418.78
794.277	1399.25
794.881	1386.12
795.485	1381.77
796.089	1369.15
796.693	1343.84
797.297	1335.41
797.901	1336.43
798.505	1328.03
799.108	1315.86
799.712	1302.89
800.316	1298.83
800.92	1292.16
801.524	1268.37
802.128	1250.43
802.732	1254.48
803.336	1249.03
803.94	1233.42
804.544	1225.61
805.148	1205.14
805.751	1184.38
806.355	1178.31
806.959	1171.51
807.563	1152.01
808.167	1143.7
808.771	1127.71
809.375	1109.98
809.979	1096.67
810.583	1084.7
811.187	1070.81
811.791	1066.28
812.394	1057.48
812.998	1036.02
813.602	1028.61
814.206	1030.06
814.81	1010.97
815.414	992.263
816.018	989.591
816.622	968.144
817.226	947.36
817.83	958.988
818.434	953.904
819.037	938.377
819.641	926.233
820.245	919.284
820.849	900.717
821.453	898.552
822.057	885.7
822.661	878.473
823.265	876.544
823.869	851.824
824.473	861.122
825.077	853.417
825.681	839.586
826.284	819.838
826.888	825.206
827.492	826.734
828.096	822.578
828.7	816.913
829.304	813.8
829.908	804.362
830.512	795.673
831.116	774.923
831.72	796.868
832.324	783.312
832.927	762.916
833.531	765.971
834.135	759.514
834.739	763.017
835.343	757.907
835.947	747.781
836.551	735.57
837.155	736.527
837.759	737.115
838.363	732.707
838.967	710.454
839.571	706.258
840.174	713.585
840.778	704.633
841.382	688.822
841.986	682.133
842.59	683.139
843.194	677.979
843.798	684.752
844.402	681.484
845.006	676.016
845.61	661.221
846.213	657.9
846.817	647.213
847.421	642.09
848.025	641.394
848.629	640.12
849.233	649.36
849.837	646.508
850.441	630.393
851.045	624.651
851.649	621.488
852.253	605.123
852.857	607.132
853.46	611.061
854.064	609.823
854.668	598.734
855.272	588.034
855.876	599.614
856.48	601.194
857.084	595.599
857.688	593.583
858.292	581.886
858.896	569.307
859.5	573.166
860.103	571.09
860.707	566.264
861.311	564.541
861.915	559.01
862.519	559.767
863.123	558.674
863.727	556.872
864.331	552.769
864.935	550.276
865.539	548.951
866.143	554.156
866.746	542.289
867.35	530.264
867.954	535.481
868.558	535.18
869.162	531.328
869.766	534.251
870.37	525.693
870.974	519.125
871.578	509.681
872.182	516.578
872.786	513.229
873.39	507.939
873.993	511.019
874.597	503.73
875.201	505.536
875.805	501.038
876.409	507.874
877.013	501.332
877.617	489.498
878.221	481.284
878.825	475.874
879.429	470.875
880.033	473.663
880.636	469.295
881.24	480.088
881.844	479
882.448	467.482
883.052	459.052
883.656	466.095
884.26	464.87
884.864	473.058
885.468	463.195
886.072	469.471
886.676	463.362
887.279	457.391
887.883	460.031
888.487	453.034
889.091	446.626
889.695	440.822
890.299	440.373
890.903	439.3
891.507	439.008
892.111	444.777
892.715	446.168
893.319	453.92
893.922	444.862
894.526	439.223
895.13	439.967
895.734	440.575
896.338	425.765
896.942	424.791
897.546	431.082
898.15	422.971
898.754	423.169
899.358	417.443
899.962	419.137
900.565	422.157
901.169	416.951
901.773	403.801
902.377	418.435
902.981	426.55
903.585	420.012
904.189	419.26
904.793	421.027
905.397	418.662
906.001	407.694
906.605	404.901
907.208	409.359
907.812	402.793
908.416	399.313
909.02	403.961
909.624	411.204
910.228	409.96
910.832	407.999
911.436	396.119
912.04	392.961
912.644	382.972
913.248	383.142
913.852	397.422
914.455	398.76
915.059	396.969
915.663	399.85
916.267	381.29
916.871	376.75
917.475	388.277
918.079	391.841
918.683	395.782
919.287	394.224
919.891	391.424
920.495	387.462
921.098	381.709
921.702	374.68
922.306	383.377
922.91	381.269
923.514	384.361
924.118	378.505
924.722	376.121
925.326	384.003
925.93	382.335
926.534	369.335
927.138	373.356
927.742	375.554
928.345	371.286
928.949	368.885
929.553	376.83
930.157	379.175
930.761	370.901
931.365	364.748
931.969	356.273
932.573	352.133
933.177	358.584
933.781	363.312
934.385	365.621
934.988	351.419
935.592	358.101
936.196	368.85
936.8	364.866
937.404	357.972
938.008	355.141
938.612	357.353
939.216	354.708
939.82	361.493
940.424	360.917
941.028	346.961
941.631	344.956
942.235	355.258
942.839	358.245
943.443	351.717
944.047	352.382
944.651	360.403
945.255	345.662
945.859	336.245
946.463	342.219
947.067	348.416
947.671	346.617
948.274	344.142
948.878	340.333
949.482	339.293
950.086	344.464
950.69	334.886
951.294	335.414
951.898	341.434
952.502	342.316
953.106	333.078
953.71	329.733
954.314	341.585
954.917	341.796
955.521	340.631
956.125	342.074
956.729	330.062
957.333	329.546
957.937	327.941
958.541	333.426
959.145	331.65
959.749	333.541
960.353	335.518
960.957	335.99
961.561	331.041
962.164	334.654
962.768	327.967
963.372	316.407
963.976	313.716
964.58	323.286
965.184	329.205
965.788	327.712
966.392	321.791
966.996	314.908
967.6	326.103
968.204	330.402
968.807	328.287
969.411	316.244
970.015	314.702
970.619	316.86
971.223	316.205
971.827	323.489
972.431	326.669
973.035	328.467
973.639	332.521
974.243	311.599
974.847	315.063
975.451	322.27
976.054	318.695
976.658	313.802
977.262	313.294
977.866	333.276
978.47	331.255
979.074	319.369
979.678	309.712
980.282	317.537
980.886	306.211
981.49	305.405
982.094	312.896
982.697	309.189
983.301	319.128
983.905	314.457
984.509	308.255
985.113	305.68
985.717	319.287
986.321	315.149
986.925	316.216
987.529	314.838
988.133	320.263
988.737	312.935
989.34	304.975
989.944	299.075
990.548	304.386
991.152	305.659
991.756	311.085
992.36	316.939
992.964	308.336
993.568	301.532
994.172	303.791
994.776	309.814
995.38	312.032
995.983	305.612
996.587	303.591
997.191	301.757
997.795	312.075
998.399	318.397
999.003	308.78
999.607	302.526
1000.21	309.613
1000.81	300.468
1001.42	300.685
1002.02	299.008
1002.63	299.425
1003.23	301.548
1003.83	300.764
1004.44	308.761
1005.04	305.687
1005.65	289.002
1006.25	291.307
1006.85	300.829
1007.46	294.233
1008.06	290.532
1008.67	286.038
1009.27	288.324
1009.87	293.335
1010.48	298.134
1011.08	270.812
1011.69	282.99
1012.29	292.814
1012.89	290.623
1013.5	276.667
1014.1	279.968
1014.7	280.288
1015.31	287.44
1015.91	282.041
1016.52	284.259
1017.12	289.057
1017.72	291.039
1018.33	289.104
1018.93	296.276
1019.54	285.413
1020.14	284.591
1020.74	283.218
1021.35	271.586
1021.95	275.074
1022.56	279.605
1023.16	278.095
1023.76	277.339
1024.37	275.528
1024.97	277.381
1025.58	278.606
1026.18	282.72
1026.78	276.537
1027.39	276.294
1027.99	278.755
1028.59	278.023
1029.2	276.261
1029.8	275.653
1030.41	272.916
1031.01	273.312
1031.61	280.259
1032.22	276.022
1032.82	270.587
1033.43	281.72
1034.03	280.98
1034.63	278.431
1035.24	279.125
1035.84	274.649
1036.45	263.364
1037.05	265.465
1037.65	275.422
1038.26	274.217
1038.86	270.638
1039.47	267.476
1040.07	275.419
1040.67	283.89
1041.28	273.334
1041.88	278.457
1042.48	275.823
1043.09	275.277
1043.69	262.64
1044.3	269.986
1044.9	274.34
1045.5	274.306
1046.11	277.963
1046.71	279.723
1047.32	280.85
1047.92	255.823
1048.52	273.559
1049.13	266.784
1049.73	274.764
1050.34	269.148
1050.94	265.839
1051.54	264.037
1052.15	268.678
1052.75	269.767
1053.36	270.171
1053.96	263.04
1054.56	262.342
1055.17	256.39
1055.77	261.298
1056.37	265.119
1056.98	259.321
1057.58	257.713
1058.19	267.8
1058.79	268.496
1059.39	261.188
1060	263.883
1060.6	266.963
1061.21	267.056
1061.81	263.721
1062.41	259.807
1063.02	254.61
1063.62	264.052
1064.23	259.481
1064.83	259.234
1065.43	254.158
1066.04	252.983
1066.64	263.151
1067.24	263.401
1067.85	257.525
1068.45	262.976
1069.06	263.968
1069.66	255.527
1070.26	258.264
1070.87	254.042
1071.47	254.366
1072.08	243.598
1072.68	242.69
1073.28	252.05
1073.89	261.699
1074.49	258.407
1075.1	251.338
1075.7	257.584
1076.3	255.97
1076.91	254.999
1077.51	252.229
1078.12	245.91
1078.72	245.151
1079.32	255.324
1079.93	255.345
1080.53	252.713
1081.13	260.063
1081.74	250.626
1082.34	249.766
1082.95	237.158
1083.55	253.884
1084.15	247.357
1084.76	249.461
1085.36	244.957
1085.97	255.522
1086.57	257.738
1087.17	224.629
1087.78	250.658
1088.38	235.945
1088.99	256.524
1089.59	247.5
1090.19	244.825
1090.8	244.396
1091.4	242.773
1092.01	238.628
1092.61	237.246
1093.21	236.137
1093.82	240.295
1094.42	242.855
1095.02	240.864
1095.63	243.951
1096.23	237.304
1096.84	232.593
1097.44	237.442
1098.04	238.882
1098.65	236.756
1099.25	237.072
1099.86	234.912
1100.46	240.983
1101.06	231.137
1101.67	231.491
1102.27	244.671
1102.88	232.907
1103.48	231.173
1104.08	237.612
1104.69	244.301
1105.29	235.973
1105.9	225.291
1106.5	239.012
1107.1	232.153
1107.71	226.803
1108.31	221.429
1108.91	223.943
1109.52	231.788
1110.12	191.424
1110.73	149.011
1111.33	236.177
1111.93	238.038
1112.54	226.538
1113.14	231.582
1113.75	230.707
1114.35	232.21
1114.95	234.955
1115.56	246.726
1116.16	307.977
1116.77	340.481
1117.37	343.619
1117.97	346.089
1118.58	344.921
1119.18	348.353
1119.79	360.217
1120.39	351.674
1120.99	356.158
1121.6	357.163
1122.2	356.682
1122.8	346.067
1123.41	380.461
1124.01	370.012
1124.62	362.161
1125.22	368.245
1125.82	354.593
1126.43	348.996
1127.03	335.753
1127.64	335.999
1128.24	318.332
1128.84	323.775
1129.45	332.018
1130.05	336.731
1130.66	330.597
1131.26	338.583
1131.86	331.142
1132.47	330.641
1133.07	280.068
1133.68	226.061
1134.28	214.395
1134.88	207.073
1135.49	193.395
1136.09	207.606
1136.69	217.755
1137.3	206.436
1137.9	214.837
1138.51	205.892
1139.11	203.26
1139.71	207.596
1140.32	207.596
1140.92	200.791
1141.53	200.151
1142.13	198.42
1142.73	197.898
1143.34	201.961
1143.94	205.771
1144.55	209.847
1145.15	203.569
1145.75	193.253
1146.36	194.354
1146.96	197.679
1147.57	195.707
1148.17	191.652
1148.77	188.946
1149.38	202.367
1149.98	204.212
1150.58	203.204
1151.19	196.551
1151.79	190.351
1152.4	198.965
1153	201.578
1153.6	192.521
1154.21	195.637
1154.81	188.624
1155.42	183.007
1156.02	187.171
1156.62	190.963
1157.23	191.172
1157.83	180.794
1158.44	186.535
1159.04	185.26
1159.64	183.363
1160.25	182.475
1160.85	176.998
1161.46	184.466
1162.06	181.213
1162.66	182.533
1163.27	182.393
1163.87	182.32
1164.47	174.505
1165.08	184.468
1165.68	185.638
1166.29	182.629
1166.89	183.794
1167.49	178.152
1168.1	186.747
1168.7	175.613
1169.31	176.494
1169.91	177.809
1170.51	178.309
1171.12	173.011
1171.72	162.902
1172.33	159.344
1172.93	171.442
1173.53	176.414
1174.14	169.403
1174.74	172.195
1175.35	173.971
1175.95	171.326
1176.55	170.459
1177.16	169.94
1177.76	158.588
1178.36	169.112
1178.97	177.536
1179.57	175.68
1180.18	163.179
1180.78	163.98
1181.38	174.708
1181.99	170.035
1182.59	167.612
1183.2	167.232
1183.8	165.74
1184.4	166.487
1185.01	162.305
1185.61	164.816
1186.22	163.796
1186.82	160.948
1187.42	158.244
1188.03	167.503
1188.63	163.043
1189.23	158.281
1189.84	163.186
1190.44	165.631
1191.05	161.031
1191.65	161.986
1192.25	158.853
1192.86	154.129
1193.46	165.38
1194.07	170.923
1194.67	171.21
1195.27	159.052
1195.88	163.504
1196.48	158.508
1197.09	151.232
1197.69	156.305
1198.29	156.186
1198.9	151.806
1199.5	158.08
1200.11	158.671
1200.71	159.133
1201.31	165.58
1201.92	166.22
1202.52	143.881
1203.12	155.618
1203.73	152.666
1204.33	169.826
1204.94	157.141
1205.54	154.378
1206.14	156.764
1206.75	150.561
1207.35	153.338
1207.96	159.082
1208.56	163.419
1209.16	164.165
1209.77	167.574
1210.37	158.072
1210.98	152.063
1211.58	149.817
1212.18	155.051
1212.79	141.846
1213.39	158.801
1214	154.867
1214.6	159.09
1215.2	139.402
1215.81	148.908
1216.41	147.961
1217.01	155.986
1217.62	156.683
1218.22	157.983
1218.83	157.514
1219.43	148.94
1220.03	149.456
1220.64	154.642
1221.24	155.512
1221.85	149.56
1222.45	145.883
1223.05	149.209
1223.66	157.603
1224.26	157.066
1224.87	153.802
1225.47	144.34
1226.07	150.993
1226.68	145.091
1227.28	147.321
1227.89	144.492
1228.49	153.759
1229.09	144.008
1229.7	143.121
1230.3	145.681
1230.9	144.857
1231.51	147.152
1232.11	148.636
1232.72	147.662
1233.32	153.688
1233.92	142.318
1234.53	150.237
1235.13	149.141
1235.74	144.534
1236.34	153.009
1236.94	149.405
1237.55	143.69
1238.15	157.487
1238.76	154.165
1239.36	147.686
1239.96	149.942
1240.57	144.162
1241.17	144.543
1241.78	146.034
1242.38	142.432
1242.98	144.814
1243.59	146.73
1244.19	152.863
1244.79	151.37
1245.4	146.729
1246	147.644
1246.61	151.581
1247.21	155.022
1247.81	139.345
1248.42	138.504
1249.02	156.807
1249.63	145.361
1250.23	147.465
1250.83	152.161
1251.44	144.894
1252.04	147.482
1252.65	151.176
1253.25	148.109
1253.85	150.132
1254.46	156.144
1255.06	154.365
1255.67	143.484
1256.27	137.327
1256.87	140.399
1257.48	150.708
1258.08	157.693
1258.68	152.277
1259.29	147.891
1259.89	147.719
1260.5	155.515
1261.1	150.607
1261.7	145.526
1262.31	146.838
1262.91	146.366
1263.52	134.939
1264.12	138.15
1264.72	141.575
1265.33	145.622
1265.93	147.736
1266.54	137.916
1267.14	147.793
1267.74	142.177
1268.35	132.403
1268.95	145.826
1269.56	139.482
1270.16	140.541
1270.76	143.191
1271.37	141.751
1271.97	141.927
1272.57	141.648
1273.18	147.621
1273.78	150.362
1274.39	144.427
1274.99	137.165
1275.59	145.644
1276.2	139.008
1276.8	123.216
1277.41	137.889
1278.01	142.566
1278.61	132.265
1279.22	145.038
1279.82	142.747
1280.43	144.511
1281.03	135.85
1281.63	133.95
1282.24	138.42
1282.84	149.351
1283.45	143.438
1284.05	136.299
1284.65	135.79
1285.26	144.842
1285.86	138.287
1286.46	141.916
1287.07	138.033
1287.67	130.686
1288.28	132.592
1288.88	137.053
1289.48	134.648
1290.09	139.364
1290.69	139.294
1291.3	138.055
1291.9	128.514
1292.5	137.251
1293.11	131.793
1293.71	134.467
1294.32	136.277
1294.92	140.862
1295.52	132.226
1296.13	133.914
1296.73	139.975
1297.34	138.796
1297.94	139.003
1298.54	135.952
1299.15	138.342
1299.75	140.801
1300.35	133.124
1300.96	132.772
1301.56	128.072
1302.17	134.351
1302.77	129.465
1303.37	132.279
1303.98	130.351
1304.58	130.71
1305.19	135.909
1305.79	132.339
1306.39	129.626
1307	141.894
1307.6	139.591
1308.21	139.242
1308.81	141.607
1309.41	134.829
1310.02	126.506
1310.62	136.156
1311.23	140.84
1311.83	142.645
1312.43	132.735
1313.04	134.877
1313.64	139.708
1314.24	138.956
1314.85	132.053
1315.45	130.271
1316.06	130.363
1316.66	134.072
1317.26	133.74
1317.87	142.459
1318.47	143.954
1319.08	133.32
1319.68	138.079
1320.28	140.578
1320.89	135.443
1321.49	123.071
1322.1	130.578
1322.7	129.524
1323.3	127.437
1323.91	133.417
1324.51	132.252
1325.12	130.614
1325.72	131.548
1326.32	132.817
1326.93	134.168
1327.53	140.045
1328.13	135.745
1328.74	138.848
1329.34	136.777
1329.95	127.162
1330.55	123.372
1331.15	133.59
1331.76	131.102
1332.36	131.758
1332.97	136.999
1333.57	139.4
1334.17	134.758
1334.78	135.593
1335.38	132.435
1335.99	144.768
1336.59	138.803
1337.19	133.879
1337.8	135.976
1338.4	134.98
1339.01	130.646
1339.61	134.095
1340.21	139.914
1340.82	140.736
1341.42	139.569
1342.02	135.581
1342.63	130.106
1343.23	144.026
1343.84	132.284
1344.44	136.585
1345.04	140.512
1345.65	135.907
1346.25	133.343
1346.86	136.128
1347.46	138.16
1348.06	134.125
1348.67	137.676
1349.27	138.127
1349.88	135.502
1350.48	134.099
1351.08	130.396
1351.69	130.953
1352.29	141.356
1352.89	138.865
1353.5	138.056
1354.1	141.913
1354.71	135.417
1355.31	131.478
1355.91	132.459
1356.52	138.043
1357.12	137.813
1357.73	140.74
1358.33	136.323
1358.93	142.156
1359.54	141.421
1360.14	143.391
1360.75	138.558
1361.35	138.155
1361.95	137.802
1362.56	143.061
1363.16	139.196
1363.77	148.927
1364.37	145.764
1364.97	153.727
1365.58	140.859
1366.18	150.038
1366.78	138.511
1367.39	145.359
1367.99	148.36
1368.6	152.01
1369.2	147.848
1369.8	141.467
1370.41	146.85
1371.01	144.444
1371.62	142.164
1372.22	145.769
1372.82	151.217
1373.43	148.088
1374.03	143.457
1374.64	148.879
1375.24	150.338
1375.84	147.66
1376.45	142.767
1377.05	143.361
1377.66	157.533
1378.26	158.499
1378.86	145.548
1379.47	145.526
1380.07	149.446
1380.67	150.907
1381.28	141.004
1381.88	144.608
1382.49	156.757
1383.09	138.845
1383.69	141.166
1384.3	144.602
1384.9	156.584
1385.51	152.656
1386.11	155.57
1386.71	149.308
1387.32	146.9
1387.92	144.24
1388.53	152.437
1389.13	157.594
1389.73	150.504
1390.34	138.566
1390.94	144.251
1391.55	156.833
1392.15	147.22
1392.75	141.427
1393.36	145.758
1393.96	144.949
1394.56	136.449
1395.17	148.797
1395.77	143.567
1396.38	138.06
1396.98	141.294
1397.58	148.023
1398.19	143.9
1398.79	142.909
1399.4	145.583
1400	150.109
